# Supplementary material for: Chlorido(2,3,7,8,12,13,17,18-octa­ethyl­porphyrinato)iron(III) dichloro­methane sesquisolvate
Source: Acta Crystallogr Sect E Struct Rep Online. 2010 Jun 5;66(Pt 7):m733. doi: 10.1107/S1600536810020015 (PMC3006760; doi:10.1107/S1600536810020015)
Supplement: Supplementary file 1 [file e-66-0m733-sup1.cif]

##############################################################################
###                                                                        ###
###        Electronic paper (Acta Crystallographica Section E)             ###
###                                                                        ###
##############################################################################
#                                                                            #
# This CIF contains the data in a paper accepted for publication in Acta     #
# Crystallographica Section E. It conforms to the requirements of Notes      #
# for Authors for Section E, and has been peer reviewed under the auspices   #
# of the IUCr Commission on Journals.                                        #
#                                                                            #
# Full details of the Crystallographic Information File format               #
# are given in the paper "The Crystallographic Information File (CIF):       #
# a New Standard Archive File for Crystallography" by S. R. Hall, F. H.      #
# Allen and I. D. Brown [Acta Cryst. (1991), A47, 655-685].                  #
#                                                                            #
# The current version of the core CIF dictionary is obtainable from          #
# ftp://ftp.iucr.org/pub/cif_core.dic. The current version number is 2.4.    #
#                                                                            #
# Software is freely available for graphical display of the structure(s) in  #
# this CIF.  For information consult the CIF home page http://www.iucr.org/  #
# cif/home.html                                                              #
#                                                                            #
# This file may be used for bona fide research purposes within the           #
# scientific community so long as proper attribution is given to the journal # 
# article from which it was obtained.                                        #
#                                                                            #
##############################################################################
                                             
data_I
_audit_creation_method     SHELXL-97
_chemical_name_systematic
;
Chlorido(2,3,7,8,12,13,17,18-octaethylporphyrinato)iron(III)
dichloromethane sesquisolvate
;
_chemical_name_common     ?
_chemical_formula_moiety     'C36 H44 Cl Fe N4, 1.5(C H2 Cl2)'
_chemical_formula_sum     'C37.50 H47 Cl4 Fe N4'
_chemical_formula_iupac     '[Fe (C36 H44 N4) Cl], 1.5C H2 Cl2'
_chemical_formula_weight     751.44
_chemical_melting_point     ?
_symmetry_cell_setting     triclinic
_symmetry_space_group_name_H-M     'P -1'
_symmetry_space_group_name_Hall     '-P 1'
loop_
    _symmetry_equiv_pos_as_xyz
    'x, y, z'
    '-x, -y, -z'
_cell_length_a     10.062(6)
_cell_length_b     13.767(5)
_cell_length_c     14.754(5)
_cell_angle_alpha     66.46(2)
_cell_angle_beta     80.55(2)
_cell_angle_gamma     76.10(2)
_cell_volume     1813.5(14)
_cell_formula_units_Z     2
_cell_measurement_reflns_used     250
_cell_measurement_theta_min     2.5
_cell_measurement_theta_max     26.0
_cell_measurement_temperature     293(2)
_exptl_crystal_description     'needle'
_exptl_crystal_colour     'dark purple'
_exptl_crystal_size_max     0.20
_exptl_crystal_size_mid     0.11
_exptl_crystal_size_min     0.08
_exptl_crystal_density_diffrn     1.376
_exptl_crystal_density_meas     ?
_exptl_crystal_density_method     'not measured'
_exptl_crystal_F_000     788
_exptl_absorpt_coefficient_mu     0.743
_exptl_absorpt_correction_type     multi-scan
_exptl_absorpt_process_details     '(SADABS; Sheldrick, 1995)'
_exptl_absorpt_correction_T_min     0.8655
_exptl_absorpt_correction_T_max     0.9429
_exptl_special_details
;
Diffraction data were measured with an Enraf Nonius FAST area detector to 59.54
deg in 2 theta. With the hardware and software supplied for the
diffractometer, the data collection process provides substantial redundancy
but not necessarily completion up to the limiting resolution. At a resolution
of 0.83 \%A (52 deg in 2 theta) essentially full coverage of data were met.
Successful and suitable refinement of the structure supports this.
;
_diffrn_ambient_temperature     293(2)
_diffrn_radiation_type     MoK\a
_diffrn_radiation_wavelength     0.71073
_diffrn_radiation_source     'rotating anode X-ray tube'
_diffrn_radiation_monochromator     graphite
_diffrn_measurement_device_type     'Enraf--Nonius FAST area-detector'
_diffrn_measurement_method     'Ellipsoid-mask fitting'
_diffrn_detector_area_resol_mean     9.23
_diffrn_reflns_number     9130
_diffrn_reflns_av_R_equivalents     0.0604
_diffrn_reflns_av_sigmaI/netI     0.0583
_diffrn_reflns_theta_min     2.38
_diffrn_reflns_theta_max     29.77
_diffrn_reflns_theta_full     29.77
_diffrn_measured_fraction_theta_max     0.882
_diffrn_measured_fraction_theta_full     0.882
_diffrn_reflns_limit_h_min     -13
_diffrn_reflns_limit_h_max     14
_diffrn_reflns_limit_k_min     -16
_diffrn_reflns_limit_k_max     19
_diffrn_reflns_limit_l_min     0
_diffrn_reflns_limit_l_max     20
_refine_special_details
;
Refinement of <i>F</i>^2^ against ALL reflections. The weighted <i>R</i>-factor
wR and goodness of fit <i>S</i> are based on <i>F</i>^2^, conventional
<i>R</i>-factors <i>R</i> are based on <i>F</i>, with <i>F</i> set to zero for
negative <i>F</i>^2^. The threshold expression of <i>F</i>^2^ >
\s(<i>F</i>^2^) is used only for calculating <i>R</i>-factors(gt) etc. and is
not relevant to the choice of reflections for refinement. <i>R</i>-factors
based on <i>F</i>^2^ are statistically about twice as large as those based on
<i>F</i>, and <i>R</i>- factors based on ALL data will be even larger.
;
_reflns_number_total     9130
_reflns_number_gt     7073
_reflns_threshold_expression     I>2sigma(I)
_refine_ls_structure_factor_coef     Fsqd
_refine_ls_matrix_type     full
_refine_ls_R_factor_all     0.0839
_refine_ls_R_factor_gt     0.0592
_refine_ls_wR_factor_gt     0.1344
_refine_ls_wR_factor_ref     0.1476
_refine_ls_goodness_of_fit_ref     1.052
_refine_ls_restrained_S_all     1.052
_refine_ls_number_reflns     9130
_refine_ls_number_parameters     441
_refine_ls_number_restraints     0
_refine_ls_hydrogen_treatment     constr
_refine_ls_weighting_scheme     calc
_refine_ls_weighting_details
         'calc w=1/[\s^2^(Fo^2^)+(0.0448P)^2^+5.0201P] where P=(Fo^2^+2Fc^2^)/3'
_atom_sites_solution_hydrogens     geom
_atom_sites_solution_primary     direct
_atom_sites_solution_secondary     difmap
_refine_ls_shift/su_max     0.001
_refine_ls_shift/su_mean     0.000
_refine_diff_density_max     1.023
_refine_diff_density_min     -0.685
_refine_ls_extinction_method     none
_refine_ls_extinction_coef     ?
loop_
    _atom_type_symbol
    _atom_type_description
    _atom_type_scat_dispersion_real
    _atom_type_scat_dispersion_imag
    _atom_type_scat_source
    'C' 'C' 0.0033 0.0016
                         'International Tables Vol C Tables 4.2.6.8 and 6.1.1.4'
    'H' 'H' 0.0000 0.0000
                         'International Tables Vol C Tables 4.2.6.8 and 6.1.1.4'
    'Cl' 'Cl' 0.1484 0.1585
                         'International Tables Vol C Tables 4.2.6.8 and 6.1.1.4'
    'Fe' 'Fe' 0.3463 0.8444
                         'International Tables Vol C Tables 4.2.6.8 and 6.1.1.4'
    'N' 'N' 0.0061 0.0033
                         'International Tables Vol C Tables 4.2.6.8 and 6.1.1.4'
_computing_data_collection     'MADNES (Messerschmidt & Pflugrath, 1987)'
_computing_cell_refinement     'MADNES (Messerschmidt & Pflugrath, 1987)'
_computing_data_reduction     'MADNES (Messerschmidt & Pflugrath, 1987)'
_computing_structure_solution     'SHELXS97 (Sheldrick, 2008)'
_computing_structure_refinement     'SHELXL97 (Sheldrick, 2008)'
_computing_molecular_graphics     'ORTEPII (Johnson, 1976)'
_computing_publication_material
                        'SHELXL97 (Sheldrick, 2008) and publCIF (Westrip, 2010)'
loop_
    _atom_site_type_symbol
    _atom_site_label
    _atom_site_fract_x
    _atom_site_fract_y
    _atom_site_fract_z
    _atom_site_U_iso_or_equiv
    _atom_site_adp_type
    _atom_site_calc_flag
    _atom_site_refinement_flags
    _atom_site_occupancy
    _atom_site_disorder_assembly
    _atom_site_disorder_group
    Fe Fe 0.25435(4) 0.37510(3) 0.32355(3) 0.01287(10) Uani d . 1 . .
    Cl Cl1 0.08498(7) 0.28040(6) 0.37840(6) 0.02095(15) Uani d . 1 . .
    N N1 0.3046(2) 0.38438(18) 0.44976(17) 0.0134(4) Uani d . 1 . .
    N N2 0.1490(2) 0.53203(19) 0.28837(18) 0.0153(5) Uani d . 1 . .
    N N3 0.2765(2) 0.40653(19) 0.17326(17) 0.0155(5) Uani d . 1 . .
    N N4 0.4286(2) 0.25643(19) 0.33618(18) 0.0157(5) Uani d . 1 . .
    C CA1 0.3884(3) 0.3059(2) 0.5196(2) 0.0148(5) Uani d . 1 . .
    C CA2 0.2377(3) 0.4580(2) 0.4922(2) 0.0138(5) Uani d . 1 . .
    C CA3 0.1014(3) 0.5843(2) 0.3531(2) 0.0145(5) Uani d . 1 . .
    C CA4 0.0834(3) 0.5949(2) 0.2033(2) 0.0157(5) Uani d . 1 . .
    C CA5 0.1976(3) 0.4875(2) 0.1020(2) 0.0166(5) Uani d . 1 . .
    C CA6 0.3542(3) 0.3396(2) 0.1268(2) 0.0173(5) Uani d . 1 . .
    C CA7 0.4799(3) 0.2059(2) 0.2702(2) 0.0168(5) Uani d . 1 . .
    C CA8 0.4961(3) 0.1942(2) 0.4208(2) 0.0158(5) Uani d . 1 . .
    C CB1 0.3752(3) 0.3307(2) 0.6076(2) 0.0158(5) Uani d . 1 . .
    C CB2 0.2824(3) 0.4256(2) 0.5899(2) 0.0147(5) Uani d . 1 . .
    C CB3 0.0033(3) 0.6824(2) 0.3080(2) 0.0148(5) Uani d . 1 . .
    C CB4 -0.0072(3) 0.6885(2) 0.2142(2) 0.0179(6) Uani d . 1 . .
    C CB5 0.2272(3) 0.4728(2) 0.0086(2) 0.0191(6) Uani d . 1 . .
    C CB6 0.3255(3) 0.3818(2) 0.0240(2) 0.0200(6) Uani d . 1 . .
    C CB7 0.5800(3) 0.1091(2) 0.3153(2) 0.0170(5) Uani d . 1 . .
    C CB8 0.5911(3) 0.1035(2) 0.4079(2) 0.0174(5) Uani d . 1 . .
    C C11 0.4545(3) 0.2652(3) 0.6968(2) 0.0203(6) Uani d . 1 . .
    H H11A 0.4625 0.1891 0.7105 0.024 Uiso calc R 1 . .
    H H11B 0.4049 0.2795 0.7537 0.024 Uiso calc R 1 . .
    C C21 0.2368(3) 0.4896(2) 0.6554(2) 0.0181(6) Uani d . 1 . .
    H H21A 0.2517 0.4420 0.7237 0.022 Uiso calc R 1 . .
    H H21B 0.1392 0.5190 0.6514 0.022 Uiso calc R 1 . .
    C C31 -0.0673(3) 0.7605(2) 0.3557(2) 0.0184(6) Uani d . 1 . .
    H H31A -0.0960 0.7204 0.4240 0.022 Uiso calc R 1 . .
    H H31B -0.1492 0.8032 0.3219 0.022 Uiso calc R 1 . .
    C C41 -0.0905(3) 0.7768(2) 0.1356(2) 0.0215(6) Uani d . 1 . .
    H H41A -0.1684 0.8123 0.1667 0.026 Uiso calc R 1 . .
    H H41B -0.1256 0.7457 0.0981 0.026 Uiso calc R 1 . .
    C C51 0.1646(4) 0.5492(3) -0.0860(2) 0.0246(6) Uani d . 1 . .
    H H51A 0.0683 0.5753 -0.0714 0.030 Uiso calc R 1 . .
    H H51B 0.1703 0.5109 -0.1296 0.030 Uiso calc R 1 . .
    C C61 0.4006(4) 0.3357(3) -0.0506(2) 0.0261(7) Uani d . 1 . .
    H H61A 0.3454 0.3607 -0.1066 0.031 Uiso calc R 1 . .
    H H61B 0.4126 0.2576 -0.0209 0.031 Uiso calc R 1 . .
    C C71 0.6548(3) 0.0321(2) 0.2667(2) 0.0215(6) Uani d . 1 . .
    H H71A 0.5918 0.0242 0.2280 0.026 Uiso calc R 1 . .
    H H71B 0.6832 -0.0380 0.3179 0.026 Uiso calc R 1 . .
    C C81 0.6882(3) 0.0236(2) 0.4824(2) 0.0218(6) Uani d . 1 . .
    H H81A 0.7153 -0.0426 0.4698 0.026 Uiso calc R 1 . .
    H H81B 0.6417 0.0068 0.5483 0.026 Uiso calc R 1 . .
    C C12 0.5981(3) 0.2906(3) 0.6824(3) 0.0300(7) Uani d . 1 . .
    H H12A 0.6459 0.2466 0.7409 0.045 Uiso calc R 1 . .
    H H12B 0.5906 0.3654 0.6707 0.045 Uiso calc R 1 . .
    H H12C 0.6480 0.2757 0.6266 0.045 Uiso calc R 1 . .
    C C22 0.3140(4) 0.5818(3) 0.6261(3) 0.0337(8) Uani d . 1 . .
    H H22A 0.2797 0.6222 0.6679 0.051 Uiso calc R 1 . .
    H H22B 0.3009 0.6284 0.5582 0.051 Uiso calc R 1 . .
    H H22C 0.4102 0.5528 0.6336 0.051 Uiso calc R 1 . .
    C C32 0.0221(3) 0.8363(3) 0.3540(3) 0.0260(7) Uani d . 1 . .
    H H32A -0.0304 0.8866 0.3826 0.039 Uiso calc R 1 . .
    H H32B 0.0530 0.8751 0.2867 0.039 Uiso calc R 1 . .
    H H32C 0.1001 0.7951 0.3915 0.039 Uiso calc R 1 . .
    C C42 -0.0075(4) 0.8600(3) 0.0652(3) 0.0347(8) Uani d . 1 . .
    H H42A -0.0640 0.9139 0.0148 0.052 Uiso calc R 1 . .
    H H42B 0.0704 0.8251 0.0348 0.052 Uiso calc R 1 . .
    H H42C 0.0236 0.8937 0.1015 0.052 Uiso calc R 1 . .
    C C52 0.2359(5) 0.6451(3) -0.1389(3) 0.0359(8) Uani d . 1 . .
    H H52A 0.1908 0.6931 -0.1977 0.054 Uiso calc R 1 . .
    H H52B 0.3301 0.6200 -0.1567 0.054 Uiso calc R 1 . .
    H H52C 0.2316 0.6828 -0.0958 0.054 Uiso calc R 1 . .
    C C62 0.5393(4) 0.3664(4) -0.0875(3) 0.0462(11) Uani d . 1 . .
    H H62A 0.5847 0.3317 -0.1323 0.069 Uiso calc R 1 . .
    H H62B 0.5937 0.3437 -0.0323 0.069 Uiso calc R 1 . .
    H H62C 0.5277 0.4433 -0.1214 0.069 Uiso calc R 1 . .
    C C72 0.7802(4) 0.0664(3) 0.1995(3) 0.0315(8) Uani d . 1 . .
    H H72A 0.8264 0.0109 0.1753 0.047 Uiso calc R 1 . .
    H H72B 0.8414 0.0780 0.2362 0.047 Uiso calc R 1 . .
    H H72C 0.7523 0.1321 0.1446 0.047 Uiso calc R 1 . .
    C C82 0.8159(3) 0.0668(3) 0.4785(3) 0.0318(8) Uani d . 1 . .
    H H82A 0.8786 0.0117 0.5237 0.048 Uiso calc R 1 . .
    H H82B 0.7902 0.1286 0.4970 0.048 Uiso calc R 1 . .
    H H82C 0.8594 0.0873 0.4125 0.048 Uiso calc R 1 . .
    C CM1 0.4754(3) 0.2172(2) 0.5060(2) 0.0155(5) Uani d . 1 . .
    H HM1 0.5249 0.1682 0.5593 0.019 Uiso calc R 1 . .
    C CM2 0.1418(3) 0.5494(2) 0.4479(2) 0.0155(5) Uani d . 1 . .
    H HM2 0.1009 0.5911 0.4852 0.019 Uiso calc R 1 . .
    C CM3 0.1055(3) 0.5733(2) 0.1173(2) 0.0180(5) Uani d . 1 . .
    H HM3 0.0534 0.6209 0.0649 0.022 Uiso calc R 1 . .
    C CM4 0.4449(3) 0.2450(2) 0.1729(2) 0.0189(6) Uani d . 1 . .
    H HM4 0.4863 0.2038 0.1353 0.023 Uiso calc R 1 . .
    C CS1 0.1683(4) 0.1052(3) 0.2470(3) 0.0346(8) Uani d . 1 . .
    H HS1A 0.0914 0.0780 0.2910 0.042 Uiso calc R 1 . .
    H HS1B 0.2004 0.1496 0.2726 0.042 Uiso calc R 1 . .
    Cl Cl2 0.30036(11) -0.00366(8) 0.24654(9) 0.0445(2) Uani d . 1 . .
    Cl Cl3 0.11326(13) 0.18428(11) 0.12904(9) 0.0579(3) Uani d . 1 . .
    C CS2 0.5781(11) -0.0403(7) 1.0177(9) 0.052(3) Uani d P 0.50 A -1
    H HS2A 0.5710 -0.0752 1.0895 0.063 Uiso calc PR 0.50 A -1
    H HS2B 0.6417 -0.0895 0.9913 0.063 Uiso calc PR 0.50 A -1
    Cl Cl4 0.6407(3) 0.0771(2) 0.9837(2) 0.0636(7) Uani d P 0.50 A -1
    Cl Cl5 0.4123(3) -0.0124(4) 0.9724(3) 0.0754(9) Uani d P 0.50 A -1
loop_
    _atom_site_aniso_label
    _atom_site_aniso_U_11
    _atom_site_aniso_U_22
    _atom_site_aniso_U_33
    _atom_site_aniso_U_12
    _atom_site_aniso_U_13
    _atom_site_aniso_U_23
    Fe 0.01256(18) 0.01266(19) 0.01360(19) -0.00042(14) -0.00143(14)
                                                                    -0.00611(14)
    Cl1 0.0188(3) 0.0219(3) 0.0255(4) -0.0070(3) 0.0022(3) -0.0121(3)
    N1 0.0138(10) 0.0130(10) 0.0146(11) 0.0001(8) -0.0010(9) -0.0079(9)
    N2 0.0156(11) 0.0150(11) 0.0158(11) -0.0025(9) -0.0014(9) -0.0065(9)
    N3 0.0176(11) 0.0171(11) 0.0129(11) -0.0015(9) -0.0006(9) -0.0080(9)
    N4 0.0143(11) 0.0163(11) 0.0170(12) -0.0008(9) -0.0013(9) -0.0080(9)
    CA1 0.0139(12) 0.0146(12) 0.0145(13) -0.0016(10) -0.0016(10) -0.0046(10)
    CA2 0.0104(11) 0.0151(12) 0.0178(13) -0.0021(10) 0.0004(10) -0.0090(10)
    CA3 0.0123(12) 0.0140(12) 0.0176(13) -0.0024(10) 0.0016(10) -0.0075(10)
    CA4 0.0138(12) 0.0131(12) 0.0181(13) -0.0009(10) -0.0015(10) -0.0044(10)
    CA5 0.0181(13) 0.0180(13) 0.0136(13) -0.0041(11) -0.0017(10) -0.0052(11)
    CA6 0.0187(13) 0.0179(13) 0.0166(13) -0.0037(11) 0.0000(11) -0.0083(11)
    CA7 0.0151(12) 0.0169(13) 0.0199(14) -0.0025(10) 0.0025(10) -0.0103(11)
    CA8 0.0141(12) 0.0124(12) 0.0197(14) -0.0016(10) -0.0008(10) -0.0054(10)
    CB1 0.0158(13) 0.0178(13) 0.0149(13) -0.0055(10) 0.0002(10) -0.0065(11)
    CB2 0.0146(12) 0.0170(13) 0.0136(13) -0.0042(10) 0.0012(10) -0.0071(10)
    CB3 0.0110(11) 0.0118(12) 0.0198(14) -0.0005(10) 0.0004(10) -0.0059(10)
    CB4 0.0150(13) 0.0140(13) 0.0210(14) -0.0009(10) -0.0025(11) -0.0036(11)
    CB5 0.0239(14) 0.0194(14) 0.0154(13) -0.0055(11) -0.0024(11) -0.0069(11)
    CB6 0.0259(15) 0.0214(14) 0.0161(14) -0.0052(12) -0.0004(11) -0.0106(11)
    CB7 0.0142(12) 0.0131(12) 0.0229(14) -0.0022(10) -0.0007(11) -0.0064(11)
    CB8 0.0140(12) 0.0149(13) 0.0213(14) -0.0011(10) -0.0016(11) -0.0057(11)
    C11 0.0222(14) 0.0226(14) 0.0147(13) -0.0006(12) -0.0038(11) -0.0069(11)
    C21 0.0237(14) 0.0184(13) 0.0148(13) -0.0036(11) -0.0011(11) -0.0093(11)
    C31 0.0159(13) 0.0154(13) 0.0238(15) 0.0010(10) -0.0004(11) -0.0101(11)
    C41 0.0233(15) 0.0140(13) 0.0212(15) 0.0066(11) -0.0043(12) -0.0052(11)
    C51 0.0324(17) 0.0251(15) 0.0182(15) -0.0052(13) -0.0075(13) -0.0081(12)
    C61 0.0331(17) 0.0305(17) 0.0199(15) -0.0029(14) -0.0015(13) -0.0168(13)
    C71 0.0218(14) 0.0166(14) 0.0268(16) 0.0012(11) 0.0011(12) -0.0129(12)
    C81 0.0173(13) 0.0182(14) 0.0267(16) 0.0049(11) -0.0041(12) -0.0091(12)
    C12 0.0213(15) 0.040(2) 0.0289(18) -0.0022(14) -0.0101(13) -0.0128(15)
    C22 0.044(2) 0.0336(19) 0.036(2) -0.0178(16) 0.0046(16) -0.0229(16)
    C32 0.0262(16) 0.0179(14) 0.0363(18) -0.0034(12) 0.0001(14) -0.0143(13)
    C42 0.049(2) 0.0223(16) 0.0245(17) -0.0078(15) -0.0041(16) 0.0009(13)
    C52 0.056(2) 0.0276(18) 0.0210(17) -0.0121(17) -0.0078(16) -0.0014(14)
    C62 0.042(2) 0.065(3) 0.041(2) -0.016(2) 0.0152(19) -0.034(2)
    C72 0.0282(17) 0.0280(17) 0.0352(19) 0.0034(14) 0.0086(14) -0.0181(15)
    C82 0.0174(15) 0.043(2) 0.0323(19) -0.0021(14) -0.0074(13) -0.0120(16)
    CM1 0.0132(12) 0.0149(12) 0.0172(13) 0.0005(10) -0.0034(10) -0.0058(10)
    CM2 0.0142(12) 0.0156(13) 0.0179(13) -0.0009(10) 0.0001(10) -0.0092(11)
    CM3 0.0186(13) 0.0173(13) 0.0173(14) -0.0016(11) -0.0042(11) -0.0057(11)
    CM4 0.0171(13) 0.0188(14) 0.0220(14) -0.0019(11) 0.0008(11) -0.0109(12)
    CS1 0.0310(18) 0.039(2) 0.036(2) -0.0044(16) 0.0009(15) -0.0191(17)
    Cl2 0.0368(5) 0.0345(5) 0.0597(7) -0.0025(4) -0.0048(5) -0.0173(5)
    Cl3 0.0496(6) 0.0580(7) 0.0504(7) -0.0108(5) -0.0205(5) 0.0024(5)
    CS2 0.066(7) 0.023(4) 0.066(7) -0.003(4) 0.004(5) -0.022(4)
    Cl4 0.0684(17) 0.0590(16) 0.0764(19) -0.0064(14) -0.0037(15) -0.0429(15)
    Cl5 0.0595(18) 0.110(3) 0.073(2) -0.010(2) -0.0058(15) -0.055(2)
_geom_special_details
;
All esds (except the esd in the dihedral angle between two l.s. planes) are
estimated using the full covariance matrix. The cell esds are taken into
account individually in the estimation of esds in distances, angles and
torsion angles; correlations between esds in cell parameters are only used
when they are defined by crystal symmetry. An approximate (isotropic)
treatment of cell esds is used for estimating esds involving l.s. planes.
;
loop_
    _geom_bond_atom_site_label_1
    _geom_bond_atom_site_label_2
    _geom_bond_site_symmetry_2
    _geom_bond_distance
    _geom_bond_publ_flag
    Fe N2 . 2.060(3) y
    Fe N4 . 2.066(3) y
    Fe N1 . 2.066(2) y
    Fe N3 . 2.067(2) y
    Fe Cl1 . 2.2430(13) y
    N1 CA1 . 1.378(4) ?
    N1 CA2 . 1.383(3) ?
    N2 CA4 . 1.375(4) ?
    N2 CA3 . 1.376(4) ?
    N3 CA5 . 1.375(4) ?
    N3 CA6 . 1.383(4) ?
    N4 CA7 . 1.378(4) ?
    N4 CA8 . 1.378(4) ?
    CA1 CM1 . 1.388(4) ?
    CA1 CB1 . 1.447(4) ?
    CA2 CM2 . 1.381(4) ?
    CA2 CB2 . 1.443(4) ?
    CA3 CM2 . 1.382(4) ?
    CA3 CB3 . 1.448(4) ?
    CA4 CM3 . 1.386(4) ?
    CA4 CB4 . 1.440(4) ?
    CA5 CM3 . 1.388(4) ?
    CA5 CB5 . 1.444(4) ?
    CA6 CM4 . 1.385(4) ?
    CA6 CB6 . 1.443(4) ?
    CA7 CM4 . 1.390(4) ?
    CA7 CB7 . 1.449(4) ?
    CA8 CM1 . 1.387(4) ?
    CA8 CB8 . 1.437(4) ?
    CB1 CB2 . 1.366(4) ?
    CB1 C11 . 1.495(4) ?
    CB2 C21 . 1.504(4) ?
    CB3 CB4 . 1.371(4) ?
    CB3 C31 . 1.494(4) ?
    CB4 C41 . 1.493(4) ?
    CB5 CB6 . 1.360(4) ?
    CB5 C51 . 1.500(4) ?
    CB6 C61 . 1.497(4) ?
    CB7 CB8 . 1.359(4) ?
    CB7 C71 . 1.501(4) ?
    CB8 C81 . 1.498(4) ?
    C11 C12 . 1.529(5) ?
    C11 H11A . 0.9700 ?
    C11 H11B . 0.9700 ?
    C21 C22 . 1.525(4) ?
    C21 H21A . 0.9700 ?
    C21 H21B . 0.9700 ?
    C31 C32 . 1.524(4) ?
    C31 H31A . 0.9700 ?
    C31 H31B . 0.9700 ?
    C41 C42 . 1.521(5) ?
    C41 H41A . 0.9700 ?
    C41 H41B . 0.9700 ?
    C51 C52 . 1.521(5) ?
    C51 H51A . 0.9700 ?
    C51 H51B . 0.9700 ?
    C61 C62 . 1.507(5) ?
    C61 H61A . 0.9700 ?
    C61 H61B . 0.9700 ?
    C71 C72 . 1.516(5) ?
    C71 H71A . 0.9700 ?
    C71 H71B . 0.9700 ?
    C81 C82 . 1.524(5) ?
    C81 H81A . 0.9700 ?
    C81 H81B . 0.9700 ?
    C12 H12A . 0.9600 ?
    C12 H12B . 0.9600 ?
    C12 H12C . 0.9600 ?
    C22 H22A . 0.9600 ?
    C22 H22B . 0.9600 ?
    C22 H22C . 0.9600 ?
    C32 H32A . 0.9600 ?
    C32 H32B . 0.9600 ?
    C32 H32C . 0.9600 ?
    C42 H42A . 0.9600 ?
    C42 H42B . 0.9600 ?
    C42 H42C . 0.9600 ?
    C52 H52A . 0.9600 ?
    C52 H52B . 0.9600 ?
    C52 H52C . 0.9600 ?
    C62 H62A . 0.9600 ?
    C62 H62B . 0.9600 ?
    C62 H62C . 0.9600 ?
    C72 H72A . 0.9600 ?
    C72 H72B . 0.9600 ?
    C72 H72C . 0.9600 ?
    C82 H82A . 0.9600 ?
    C82 H82B . 0.9600 ?
    C82 H82C . 0.9600 ?
    CM1 HM1 . 0.9300 ?
    CM2 HM2 . 0.9300 ?
    CM3 HM3 . 0.9300 ?
    CM4 HM4 . 0.9300 ?
    CS1 Cl3 . 1.742(4) ?
    CS1 Cl2 . 1.749(4) ?
    CS1 HS1A . 0.9700 ?
    CS1 HS1B . 0.9700 ?
    CS2 Cl4 . 1.732(10) ?
    CS2 Cl5 . 1.798(12) ?
    CS2 HS2A . 0.9700 ?
    CS2 HS2B . 0.9700 ?
loop_
    _geom_angle_atom_site_label_1
    _geom_angle_atom_site_label_2
    _geom_angle_atom_site_label_3
    _geom_angle_site_symmetry_1
    _geom_angle_site_symmetry_3
    _geom_angle
    _geom_angle_publ_flag
    N2 Fe N4 . . 154.50(10) y
    N2 Fe N1 . . 87.08(10) ?
    N4 Fe N1 . . 86.96(10) ?
    N2 Fe N3 . . 87.05(10) ?
    N4 Fe N3 . . 87.14(10) ?
    N1 Fe N3 . . 153.12(10) y
    N2 Fe Cl1 . . 102.63(8) y
    N4 Fe Cl1 . . 102.87(8) y
    N1 Fe Cl1 . . 103.92(7) y
    N3 Fe Cl1 . . 102.96(7) y
    CA1 N1 CA2 . . 105.7(2) ?
    CA1 N1 Fe . . 126.55(18) ?
    CA2 N1 Fe . . 126.22(18) ?
    CA4 N2 CA3 . . 105.6(2) ?
    CA4 N2 Fe . . 126.10(19) ?
    CA3 N2 Fe . . 126.47(19) ?
    CA5 N3 CA6 . . 105.4(2) ?
    CA5 N3 Fe . . 126.67(19) ?
    CA6 N3 Fe . . 126.9(2) ?
    CA7 N4 CA8 . . 105.4(2) ?
    CA7 N4 Fe . . 126.25(19) ?
    CA8 N4 Fe . . 126.63(19) ?
    N1 CA1 CM1 . . 124.4(3) ?
    N1 CA1 CB1 . . 110.5(2) ?
    CM1 CA1 CB1 . . 125.1(3) ?
    CM2 CA2 N1 . . 125.2(3) ?
    CM2 CA2 CB2 . . 124.7(3) ?
    N1 CA2 CB2 . . 110.1(2) ?
    N2 CA3 CM2 . . 125.1(3) ?
    N2 CA3 CB3 . . 110.7(2) ?
    CM2 CA3 CB3 . . 124.2(3) ?
    N2 CA4 CM3 . . 124.7(3) ?
    N2 CA4 CB4 . . 110.7(3) ?
    CM3 CA4 CB4 . . 124.6(3) ?
    N3 CA5 CM3 . . 124.3(3) ?
    N3 CA5 CB5 . . 110.8(3) ?
    CM3 CA5 CB5 . . 124.9(3) ?
    N3 CA6 CM4 . . 124.7(3) ?
    N3 CA6 CB6 . . 110.2(3) ?
    CM4 CA6 CB6 . . 125.1(3) ?
    N4 CA7 CM4 . . 124.7(3) ?
    N4 CA7 CB7 . . 110.4(3) ?
    CM4 CA7 CB7 . . 124.9(3) ?
    N4 CA8 CM1 . . 124.2(3) ?
    N4 CA8 CB8 . . 110.7(3) ?
    CM1 CA8 CB8 . . 125.1(3) ?
    CB2 CB1 CA1 . . 106.5(2) ?
    CB2 CB1 C11 . . 128.5(3) ?
    CA1 CB1 C11 . . 125.0(3) ?
    CB1 CB2 CA2 . . 107.1(2) ?
    CB1 CB2 C21 . . 128.1(3) ?
    CA2 CB2 C21 . . 124.7(3) ?
    CB4 CB3 CA3 . . 106.1(2) ?
    CB4 CB3 C31 . . 128.4(3) ?
    CA3 CB3 C31 . . 125.5(3) ?
    CB3 CB4 CA4 . . 106.9(2) ?
    CB3 CB4 C41 . . 127.5(3) ?
    CA4 CB4 C41 . . 125.6(3) ?
    CB6 CB5 CA5 . . 106.5(3) ?
    CB6 CB5 C51 . . 128.7(3) ?
    CA5 CB5 C51 . . 124.8(3) ?
    CB5 CB6 CA6 . . 107.1(3) ?
    CB5 CB6 C61 . . 128.2(3) ?
    CA6 CB6 C61 . . 124.5(3) ?
    CB8 CB7 CA7 . . 106.5(3) ?
    CB8 CB7 C71 . . 128.0(3) ?
    CA7 CB7 C71 . . 125.5(3) ?
    CB7 CB8 CA8 . . 107.0(3) ?
    CB7 CB8 C81 . . 128.1(3) ?
    CA8 CB8 C81 . . 124.8(3) ?
    CB1 C11 C12 . . 112.0(3) ?
    CB1 C11 H11A . . 109.2 ?
    C12 C11 H11A . . 109.2 ?
    CB1 C11 H11B . . 109.2 ?
    C12 C11 H11B . . 109.2 ?
    H11A C11 H11B . . 107.9 ?
    CB2 C21 C22 . . 112.0(3) ?
    CB2 C21 H21A . . 109.2 ?
    C22 C21 H21A . . 109.2 ?
    CB2 C21 H21B . . 109.2 ?
    C22 C21 H21B . . 109.2 ?
    H21A C21 H21B . . 107.9 ?
    CB3 C31 C32 . . 113.6(2) ?
    CB3 C31 H31A . . 108.9 ?
    C32 C31 H31A . . 108.9 ?
    CB3 C31 H31B . . 108.9 ?
    C32 C31 H31B . . 108.9 ?
    H31A C31 H31B . . 107.7 ?
    CB4 C41 C42 . . 112.3(3) ?
    CB4 C41 H41A . . 109.2 ?
    C42 C41 H41A . . 109.2 ?
    CB4 C41 H41B . . 109.2 ?
    C42 C41 H41B . . 109.2 ?
    H41A C41 H41B . . 107.9 ?
    CB5 C51 C52 . . 112.2(3) ?
    CB5 C51 H51A . . 109.2 ?
    C52 C51 H51A . . 109.2 ?
    CB5 C51 H51B . . 109.2 ?
    C52 C51 H51B . . 109.2 ?
    H51A C51 H51B . . 107.9 ?
    CB6 C61 C62 . . 113.0(3) ?
    CB6 C61 H61A . . 109.0 ?
    C62 C61 H61A . . 109.0 ?
    CB6 C61 H61B . . 109.0 ?
    C62 C61 H61B . . 109.0 ?
    H61A C61 H61B . . 107.8 ?
    CB7 C71 C72 . . 114.3(3) ?
    CB7 C71 H71A . . 108.7 ?
    C72 C71 H71A . . 108.7 ?
    CB7 C71 H71B . . 108.7 ?
    C72 C71 H71B . . 108.7 ?
    H71A C71 H71B . . 107.6 ?
    CB8 C81 C82 . . 111.8(3) ?
    CB8 C81 H81A . . 109.3 ?
    C82 C81 H81A . . 109.3 ?
    CB8 C81 H81B . . 109.3 ?
    C82 C81 H81B . . 109.3 ?
    H81A C81 H81B . . 107.9 ?
    C11 C12 H12A . . 109.5 ?
    C11 C12 H12B . . 109.5 ?
    H12A C12 H12B . . 109.5 ?
    C11 C12 H12C . . 109.5 ?
    H12A C12 H12C . . 109.5 ?
    H12B C12 H12C . . 109.5 ?
    C21 C22 H22A . . 109.5 ?
    C21 C22 H22B . . 109.5 ?
    H22A C22 H22B . . 109.5 ?
    C21 C22 H22C . . 109.5 ?
    H22A C22 H22C . . 109.5 ?
    H22B C22 H22C . . 109.5 ?
    C31 C32 H32A . . 109.5 ?
    C31 C32 H32B . . 109.5 ?
    H32A C32 H32B . . 109.5 ?
    C31 C32 H32C . . 109.5 ?
    H32A C32 H32C . . 109.5 ?
    H32B C32 H32C . . 109.5 ?
    C41 C42 H42A . . 109.5 ?
    C41 C42 H42B . . 109.5 ?
    H42A C42 H42B . . 109.5 ?
    C41 C42 H42C . . 109.5 ?
    H42A C42 H42C . . 109.5 ?
    H42B C42 H42C . . 109.5 ?
    C51 C52 H52A . . 109.5 ?
    C51 C52 H52B . . 109.5 ?
    H52A C52 H52B . . 109.5 ?
    C51 C52 H52C . . 109.5 ?
    H52A C52 H52C . . 109.5 ?
    H52B C52 H52C . . 109.5 ?
    C61 C62 H62A . . 109.5 ?
    C61 C62 H62B . . 109.5 ?
    H62A C62 H62B . . 109.5 ?
    C61 C62 H62C . . 109.5 ?
    H62A C62 H62C . . 109.5 ?
    H62B C62 H62C . . 109.5 ?
    C71 C72 H72A . . 109.5 ?
    C71 C72 H72B . . 109.5 ?
    H72A C72 H72B . . 109.5 ?
    C71 C72 H72C . . 109.5 ?
    H72A C72 H72C . . 109.5 ?
    H72B C72 H72C . . 109.5 ?
    C81 C82 H82A . . 109.5 ?
    C81 C82 H82B . . 109.5 ?
    H82A C82 H82B . . 109.5 ?
    C81 C82 H82C . . 109.5 ?
    H82A C82 H82C . . 109.5 ?
    H82B C82 H82C . . 109.5 ?
    CA8 CM1 CA1 . . 126.6(3) ?
    CA8 CM1 HM1 . . 116.7 ?
    CA1 CM1 HM1 . . 116.7 ?
    CA2 CM2 CA3 . . 125.6(3) ?
    CA2 CM2 HM2 . . 117.2 ?
    CA3 CM2 HM2 . . 117.2 ?
    CA4 CM3 CA5 . . 126.3(3) ?
    CA4 CM3 HM3 . . 116.8 ?
    CA5 CM3 HM3 . . 116.8 ?
    CA6 CM4 CA7 . . 126.0(3) ?
    CA6 CM4 HM4 . . 117.0 ?
    CA7 CM4 HM4 . . 117.0 ?
    Cl3 CS1 Cl2 . . 112.1(2) ?
    Cl3 CS1 HS1A . . 109.2 ?
    Cl2 CS1 HS1A . . 109.2 ?
    Cl3 CS1 HS1B . . 109.2 ?
    Cl2 CS1 HS1B . . 109.2 ?
    HS1A CS1 HS1B . . 107.9 ?
    Cl4 CS2 Cl5 . . 111.1(6) ?
    Cl4 CS2 HS2A . . 109.4 ?
    Cl5 CS2 HS2A . . 109.4 ?
    Cl4 CS2 HS2B . . 109.4 ?
    Cl5 CS2 HS2B . . 109.4 ?
    HS2A CS2 HS2B . . 108.0 ?
data_global
_journal_date_recd_electronic     2010-05-13
_journal_date_accepted     2010-05-26
_journal_name_full     'Acta Crystallographica, Section E'
_journal_year     2010
_journal_volume     66
_journal_issue      7
_journal_page_first     m733
_journal_page_last     m733
_journal_paper_category     QM
_journal_coeditor_code     WM2352
_publ_contact_author_name     ' W. Robert Scheidt'
_publ_contact_author_address
;
Department of Chemistry and Biochemistry
University of Notre Dame
Notre Dame, IN 46556-5670
USA
;
_publ_contact_author_email     'scheidt.1@nd.edu'
_publ_contact_author_fax     '574-631-6652'
_publ_contact_author_phone     '574-631-5939'
_publ_section_title
;
Chlorido(2,3,7,8,12,13,17,18-octaethylporphyrinato)iron(III) dichloromethane
sesquisolvate
;
loop_
    _publ_author_name
    _publ_author_address
    'Safo, Martin K.'
;
Department of Chemistry and Biochemistry
University of Notre Dame
Notre Dame, IN 46556-5670
USA
;
    'Buentello, Kristin E.'
;
Department of Chemistry and Biochemistry
University of Notre Dame
Notre Dame, IN 46556-5670
USA
;
    'Oliver, Allen G.'
;
Department of Chemistry and Biochemistry
University of Notre Dame
Notre Dame, IN 46556-5670
USA
;
    'Scheidt, W. Robert'
;
Department of Chemistry and Biochemistry
University of Notre Dame
Notre Dame, IN 46556-5670
USA
;
