# Supplementary material for: Chlorido(2,3,7,8,12,13,17,18-octa­ethyl­porphyrinato)iron(III) dichloro­methane sesquisolvate
Source: Acta Crystallogr Sect E Struct Rep Online. 2010 Jun 5;66(Pt 7):m733. doi: 10.1107/S1600536810020015 (PMC3006760; doi:10.1107/S1600536810020015)
Supplement: Supplementary file 2 [file e-66-0m733-Isup2.hkl]

# 
# h,k,l, Fc-squared, Fo-squared, sigma(Fo-squared) and status flag 
# 
data_I
_shelx_title '    sd:Fe(OEP)Cl in space group P -1' 
_shelx_refln_list_code          4 
_shelx_F_calc_maximum      284.65 
_exptl_crystal_F_000       788.00 
_reflns_d_resolution_high  0.7156 
 
loop_ 
 _symmetry_equiv_pos_as_xyz 
 'x, y, z' 
 '-x, -y, -z' 
 
_cell_length_a    10.0620 
_cell_length_b    13.7670 
_cell_length_c    14.7540 
_cell_angle_alpha  66.460 
_cell_angle_beta   80.550 
_cell_angle_gamma  76.100 
 
_shelx_F_squared_multiplier     1.000 
 
loop_ 
 _refln_index_h 
 _refln_index_k 
 _refln_index_l 
 _refln_F_squared_calc 
 _refln_F_squared_meas 
 _refln_F_squared_sigma 
 _refln_observed_status 
   2   0   0     1554.21     1321.48      9.94 o 
   3   0   0      205.14      227.05     20.28 o 
   4   0   0        7.93      -15.60     15.60 o 
   5   0   0     1102.78      983.09     46.71 o 
   6   0   0     2702.89     2929.86    173.76 o 
   7   0   0      262.83      332.48     14.26 o 
   8   0   0      376.57      379.00     20.25 o 
   9   0   0       58.69       64.77      9.46 o 
  10   0   0      176.21      169.00      9.98 o 
  11   0   0      141.10      146.09     10.99 o 
  12   0   0      741.18      714.15     20.81 o 
  13   0   0      135.63      134.81     22.24 o 
 -13   1   0        1.54       38.41     21.46 o 
 -12   1   0       45.26       38.63     19.94 o 
 -11   1   0      330.81      299.76     13.73 o 
 -10   1   0        0.51        2.75     34.27 o 
  -9   1   0       81.92       88.08      7.97 o 
  -8   1   0     2506.67     2463.27     45.05 o 
  -7   1   0      426.43      348.20     22.44 o 
  -6   1   0       76.81      283.33     11.88 o 
  -5   1   0     2958.04     3071.03    109.65 o 
  -4   1   0      190.29      158.22      9.63 o 
  -3   1   0     3788.67     3404.31     27.14 o 
  -2   1   0     6742.62     6779.18     32.83 o 
  -1   1   0     1399.66     1346.31     65.81 o 
   1   1   0    20733.24    19453.28   2461.23 o 
   2   1   0     4817.04     4973.52    119.35 o 
   3   1   0      107.45      135.23      4.87 o 
   4   1   0     3769.20     3697.16    133.13 o 
   5   1   0      880.61      877.75     12.76 o 
   6   1   0     4648.12     4338.30    216.92 o 
   7   1   0      910.64      943.55     22.75 o 
   8   1   0      221.06      235.13     13.88 o 
   9   1   0       84.09       79.09      8.65 o 
  10   1   0     1818.93     1819.45     30.98 o 
  11   1   0        3.99       18.24     12.65 o 
  12   1   0      197.49      187.21     14.64 o 
  13   1   0      233.03      217.66     13.68 o 
 -12   2   0      191.55      207.24     23.37 o 
 -11   2   0       15.92       30.60     13.29 o 
 -10   2   0        3.53      -12.76     16.17 o 
  -9   2   0      230.56      250.88     23.57 o 
  -8   2   0      843.43      847.50     16.44 o 
  -7   2   0     1991.10     2063.56     23.55 o 
  -6   2   0        2.38       28.24     10.54 o 
  -5   2   0      770.51      764.47     20.50 o 
  -4   2   0      107.02      104.58      8.85 o 
  -3   2   0     7391.06     6753.45     39.03 o 
  -2   2   0     3783.32     4871.58     31.82 o 
  -1   2   0     7059.13     7668.80    537.38 o 
   0   2   0      255.54      246.31      3.47 o 
   1   2   0     7020.89     7030.14    177.82 o 
   3   2   0     3382.16     3242.89     52.59 o 
   4   2   0      778.25      722.79     14.00 o 
   5   2   0     2154.15     2040.31     21.96 o 
   6   2   0     3076.82     2731.46     34.24 o 
   7   2   0       26.81       51.30     14.36 o 
   8   2   0       28.35       79.20     26.50 o 
   9   2   0       34.43       48.34     16.47 o 
  10   2   0       97.53      111.21     39.73 o 
  11   2   0     1356.33     1449.53     38.83 o 
  12   2   0        8.89        3.46     25.54 o 
  13   2   0       17.15        5.97     12.56 o 
 -12   3   0       85.01       68.93     16.89 o 
 -11   3   0       58.25       58.55     10.93 o 
 -10   3   0       25.89       19.40     11.28 o 
  -9   3   0      369.98      291.51     13.98 o 
  -8   3   0      641.16      609.80     15.89 o 
  -7   3   0        2.91       33.11     15.49 o 
  -6   3   0      200.60      190.73     13.62 o 
  -5   3   0      135.90      131.22     10.70 o 
  -4   3   0      374.59      410.93     16.73 o 
  -3   3   0     1429.05     1429.43     22.58 o 
  -2   3   0     7990.93     7984.15    179.73 o 
  -1   3   0    14972.47    14391.00    724.68 o 
   0   3   0     5457.88     5757.54    145.11 o 
   1   3   0     1621.69     1498.20     21.99 o 
   2   3   0       37.03       38.58     18.51 o 
   3   3   0    81027.66    86167.49   5553.14 o 
   4   3   0      260.06      379.18     11.27 o 
   5   3   0      155.44       99.36      9.91 o 
   6   3   0     1592.68     1469.11     39.08 o 
   7   3   0      508.44      568.55     19.25 o 
   8   3   0     1514.82     1563.77     20.86 o 
   9   3   0     1253.91     1290.13     20.57 o 
  10   3   0        0.42       19.80     10.50 o 
  11   3   0      400.87      349.18     14.66 o 
  12   3   0       71.15       62.70     11.81 o 
  13   3   0       86.91       63.37     10.54 o 
 -11   4   0      139.90      138.93     22.47 o 
 -10   4   0       54.54       59.96     28.13 o 
  -9   4   0       19.73       29.60     16.98 o 
  -8   4   0      828.30      826.58     18.99 o 
  -7   4   0      153.30      210.92     62.48 o 
  -6   4   0      283.51      279.49     15.10 o 
  -5   4   0      798.64      945.41     26.70 o 
  -4   4   0      398.43      368.34     35.56 o 
  -3   4   0      150.11      260.46     11.09 o 
  -2   4   0     4286.23     4080.47    158.38 o 
  -1   4   0     1924.92     1813.85     17.79 o 
   0   4   0        9.40        2.91     12.19 o 
   1   4   0      410.56      359.79     10.50 o 
   2   4   0      251.68      211.90      7.56 o 
   3   4   0     9410.13     9806.86    437.05 o 
   4   4   0     3570.73     3370.82     39.33 o 
   5   4   0       38.57       50.99      5.75 o 
   6   4   0       13.24       19.44      5.22 o 
   7   4   0       77.03       88.94      6.84 o 
   8   4   0     2089.49     2077.98     30.39 o 
   9   4   0      167.89      150.34     12.47 o 
  10   4   0      643.48      640.52     16.29 o 
  11   4   0        4.54      -11.96     16.05 o 
  12   4   0      207.17      173.51     12.72 o 
  13   4   0      185.31      151.15     17.91 o 
 -11   5   0        2.65       22.08     19.94 o 
 -10   5   0        8.13      -15.29     16.42 o 
  -9   5   0      435.49      442.82     16.58 o 
  -8   5   0       71.97       32.84     10.51 o 
  -7   5   0      677.36      423.99    174.71 o 
  -6   5   0       35.27       54.30     21.29 o 
  -5   5   0     1552.76     1578.29     14.53 o 
  -4   5   0      488.74      481.54     19.48 o 
  -3   5   0     1206.71     1272.98     24.04 o 
  -2   5   0     1194.68     1210.63     14.12 o 
  -1   5   0     5135.25     4834.38     23.63 o 
   0   5   0     2860.05     2698.64     65.90 o 
   1   5   0      804.67      658.10     17.47 o 
   2   5   0     2044.08     2235.77     51.15 o 
   3   5   0       79.02       54.32      8.65 o 
   4   5   0     2770.75     2766.93     63.85 o 
   5   5   0    27530.35    30822.56    450.46 o 
   6   5   0       13.30       27.36      5.63 o 
   7   5   0       16.40        2.90      7.37 o 
   8   5   0      468.02      412.61     15.50 o 
   9   5   0      293.08      341.23     20.45 o 
  10   5   0        1.09       30.18     17.04 o 
  11   5   0       29.05       30.23      9.42 o 
  12   5   0       14.69       44.54     17.40 o 
  13   5   0       11.05       14.20     15.49 o 
 -10   6   0       24.55       43.48     20.16 o 
  -9   6   0      575.71      581.77     17.20 o 
  -8   6   0     1555.99     1539.47     38.18 o 
  -7   6   0       64.29       32.11     42.86 o 
  -6   6   0        0.10       22.64     17.91 o 
  -5   6   0      716.66      721.61     23.99 o 
  -4   6   0       84.91      320.09     16.56 o 
  -3   6   0       67.09       79.37      7.91 o 
  -2   6   0      181.91      193.85      7.30 o 
  -1   6   0      651.65      737.62     12.16 o 
   0   6   0        0.40       -6.00     21.12 o 
   1   6   0      927.31      878.54     30.53 o 
   2   6   0      116.07      119.63      7.58 o 
   3   6   0     1383.02     1455.49     61.14 o 
   4   6   0      603.74      539.22     13.06 o 
   5   6   0      380.70      429.52     13.38 o 
   6   6   0     4067.37     4519.78     31.93 o 
   7   6   0      454.31      427.67      8.99 o 
   8   6   0        3.12        1.46      9.46 o 
   9   6   0      617.21      610.38     11.11 o 
  10   6   0       32.08       41.63      9.82 o 
  11   6   0       20.97       48.77     17.57 o 
  12   6   0       34.06       47.82     18.30 o 
  13   6   0       38.62       30.70     16.16 o 
 -10   7   0      694.65      712.60     32.05 o 
  -9   7   0       30.36       35.93     21.85 o 
  -8   7   0     1081.14     1011.18     32.16 o 
  -7   7   0       41.24      191.18     24.55 o 
  -6   7   0      410.46      417.07     26.25 o 
  -5   7   0     1031.93     1058.49     26.58 o 
  -4   7   0     1438.31     1475.39     30.98 o 
  -3   7   0     3184.10     2966.11    101.62 o 
  -2   7   0      634.66      588.77     19.48 o 
  -1   7   0        2.55      -10.48     22.08 o 
   0   7   0        1.32       66.98     18.69 o 
   1   7   0     3705.33     3789.31     22.62 o 
   2   7   0      885.09      923.18     26.64 o 
   4   7   0      492.94      542.32     10.99 o 
   5   7   0       35.95       42.34      6.23 o 
   6   7   0      650.50      671.66     23.39 o 
   7   7   0     2075.79     2240.78     24.37 o 
   8   7   0       69.07       79.01      6.37 o 
   9   7   0       88.05       88.12      7.40 o 
  10   7   0      521.35      495.29     27.88 o 
  11   7   0      225.17      250.44     14.28 o 
  12   7   0        2.07       -0.47     14.53 o 
  13   7   0      140.66      172.14     14.36 o 
  -9   8   0       48.27       14.53     20.22 o 
  -8   8   0        4.45        4.68     19.94 o 
  -7   8   0       69.98       66.17     12.72 o 
  -6   8   0     1629.74     1593.76     36.78 o 
  -5   8   0       72.55       62.23     12.67 o 
  -4   8   0      965.61     1089.45     29.62 o 
  -3   8   0      420.29      379.40     20.56 o 
  -2   8   0      895.35      994.17     25.91 o 
  -1   8   0      851.31      881.60     20.00 o 
   0   8   0      705.65      667.81     13.22 o 
   1   8   0      605.94      613.67     14.64 o 
   2   8   0     3210.88     2972.72     60.29 o 
   3   8   0      222.91      230.06      8.72 o 
   4   8   0     2291.06     2087.95     20.76 o 
   5   8   0       67.02       75.28     12.08 o 
   6   8   0      390.45      299.66      9.32 o 
   7   8   0      456.96      504.36     33.57 o 
   8   8   0     1307.70     1473.74     38.52 o 
   9   8   0       67.33       64.40     10.06 o 
  10   8   0      317.83      326.15     16.26 o 
  11   8   0       43.99       67.63     13.46 o 
  12   8   0       46.26       18.46     18.19 o 
  13   8   0       18.29       41.27     24.44 o 
  -9   9   0       46.04       38.35     19.83 o 
  -8   9   0      152.60      151.48     17.51 o 
  -7   9   0       14.91       28.38     19.42 o 
  -6   9   0     1102.13     1130.40     32.55 o 
  -5   9   0     1210.12     1220.56     29.67 o 
  -4   9   0      502.42      525.80     23.93 o 
  -3   9   0       70.78       93.96     22.47 o 
  -2   9   0      160.21      140.03      8.10 o 
  -1   9   0        5.10        1.18     10.33 o 
   0   9   0      103.84      118.91     15.88 o 
   1   9   0     1617.90     1646.75     20.06 o 
   2   9   0      511.78      564.33     13.83 o 
   3   9   0      208.44      181.63      8.12 o 
   4   9   0      150.72      140.79      7.27 o 
   5   9   0      248.12      334.12     12.83 o 
   6   9   0      236.42      253.87     10.74 o 
   7   9   0     1041.63     1000.56     23.13 o 
   8   9   0       63.75       55.01      9.18 o 
   9   9   0       61.75       52.70     16.30 o 
  10   9   0        6.68       -9.63     14.25 o 
  11   9   0       23.21       29.67     13.33 o 
  12   9   0      334.36      259.74     64.54 o 
  13   9   0       16.51        2.25     15.49 o 
  -8  10   0      112.12      140.50     21.12 o 
  -7  10   0      444.14      458.68     26.64 o 
  -6  10   0      163.84      216.81     21.34 o 
  -5  10   0     1657.07     1612.22     35.64 o 
  -4  10   0      279.11      453.33     24.04 o 
  -3  10   0      607.49      636.23     16.67 o 
  -2  10   0      141.91      150.21      9.25 o 
  -1  10   0     1642.00     1694.96     21.90 o 
   0  10   0      595.04      556.67     36.01 o 
   1  10   0     1323.31     1346.35     16.83 o 
   2  10   0      154.38      157.08     10.65 o 
   3  10   0       36.99       62.75     13.39 o 
   4  10   0      529.69      523.49     23.88 o 
   5  10   0        1.59       20.12      9.41 o 
   6  10   0      467.12      403.49     19.35 o 
   7  10   0      739.79      729.97     21.31 o 
   8  10   0      381.78      382.51     23.50 o 
   9  10   0      316.48      283.04     23.17 o 
  10  10   0     1564.73     1665.30     32.31 o 
  11  10   0      233.01      246.68     39.39 o 
  12  10   0       94.22       28.16     13.90 o 
  -8  11   0       90.81       80.86     13.51 o 
  -7  11   0        5.37      -26.41     26.41 o 
  -6  11   0      116.71      162.58     21.34 o 
  -5  11   0        2.29      -22.53     22.53 o 
  -4  11   0       66.90       72.81     12.72 o 
  -3  11   0     1412.00     1461.83     33.65 o 
  -2  11   0        2.39      -12.39     13.21 o 
  -1  11   0      317.19      354.44     28.30 o 
   0  11   0      891.80      859.91     29.79 o 
   1  11   0      797.80      558.16    251.22 o 
   2  11   0     2471.94     2513.64     71.55 o 
   3  11   0      144.32      143.36      9.77 o 
   4  11   0       75.60       67.20     13.48 o 
   5  11   0     1115.67     1167.15     19.93 o 
   6  11   0      418.17      428.90     20.43 o 
   7  11   0      245.51      226.37     18.32 o 
   8  11   0      395.11      458.04     28.30 o 
   9  11   0      239.77      199.88     13.46 o 
  10  11   0       74.76       64.89     14.83 o 
  11  11   0      136.86      126.85     15.58 o 
  -7  12   0        8.69       14.65     17.57 o 
  -6  12   0       41.61       40.09     17.29 o 
  -5  12   0        3.16       48.10     16.73 o 
  -4  12   0      261.97      266.65     19.31 o 
  -3  12   0      454.92      468.63     15.45 o 
  -2  12   0      914.90     1003.21     43.50 o 
  -1  12   0      109.13      103.25      7.96 o 
   0  12   0      126.18       85.10     44.49 o 
   1  12   0       62.72       12.08     16.19 o 
   2  12   0       82.35       89.76     13.29 o 
   3  12   0       22.31       47.84     12.51 o 
   4  12   0      494.08      473.13     37.76 o 
   5  12   0       77.41       53.73     13.69 o 
   6  12   0      240.81      208.67     10.34 o 
   7  12   0       74.04       59.51      7.99 o 
   8  12   0       87.81      120.55     38.46 o 
   9  12   0       42.57       78.66     15.25 o 
  10  12   0      656.64      633.68     24.51 o 
  11  12   0       99.78       96.69     20.39 o 
  -6  13   0      119.34      117.53     15.99 o 
  -5  13   0       34.54       46.18     17.23 o 
  -4  13   0        1.77       11.49     14.70 o 
  -3  13   0      184.61      207.11     27.57 o 
  -2  13   0      438.78      323.13     98.55 o 
  -1  13   0        2.08        7.15     20.64 o 
   0  13   0      119.85       73.77     31.74 o 
   1  13   0      201.60      161.62     17.51 o 
   2  13   0      374.95      338.79     23.42 o 
   3  13   0      191.05      203.60     13.81 o 
   4  13   0     2126.56     2231.72     32.73 o 
   5  13   0      556.58      503.76     18.06 o 
   6  13   0        2.36        5.54     22.47 o 
   7  13   0       27.07       43.65     15.25 o 
   8  13   0       23.21       -6.75     29.14 o 
   9  13   0       26.95       15.01     14.94 o 
  10  13   0      320.37      317.92     40.38 o 
  -6  14   0       21.54       19.37     15.15 o 
  -4  14   0      133.55      101.36     11.21 o 
  -3  14   0      255.51      161.67     60.20 o 
  -2  14   0        1.02        2.57      6.66 o 
  -1  14   0      120.71      105.37     13.74 o 
   0  14   0        2.92       -2.75     25.51 o 
   1  14   0        3.03       10.81     18.36 o 
   2  14   0       80.14       72.25     20.28 o 
   3  14   0      255.94      293.35     26.75 o 
   4  14   0        2.19        3.59     30.60 o 
   5  14   0     1051.42     1060.27     38.46 o 
   6  14   0       12.43       15.19     19.91 o 
   7  14   0        1.09       13.89     14.11 o 
   8  14   0       15.09        7.19     14.78 o 
   9  14   0       67.94       83.40     20.05 o 
  -3  15   0       13.64       15.05     16.30 o 
  -2  15   0      245.82      313.22     23.71 o 
  -1  15   0      245.58      261.02     17.57 o 
   0  15   0        1.47       35.31     11.94 o 
   1  15   0      127.93      156.89     21.29 o 
   2  15   0       39.39       51.30     18.07 o 
   3  15   0      250.80      222.95     23.76 o 
   4  15   0        1.06       -1.69     31.26 o 
   5  15   0        5.27        8.03     27.31 o 
   6  15   0       36.55      -30.24     30.24 o 
   7  15   0      145.10       97.53     17.79 o 
  -3  16   0      122.74      132.40     13.74 o 
  -2  16   0      502.89      518.66     26.92 o 
   0  16   0       59.20      107.39     15.71 o 
   1  16   0       19.49      -26.92     26.92 o 
   2  16   0       17.86       13.97     18.75 o 
   3  16   0       28.04       20.39     17.68 o 
   4  16   0      496.26      587.64     32.66 o 
   5  16   0        0.09       30.29     21.46 o 
  -4 -16   1      195.70      225.76     23.31 o 
  -3 -16   1      225.05      265.69     30.07 o 
  -2 -16   1        8.23      -13.29     22.92 o 
  -1 -16   1      428.47      486.55     29.34 o 
   1 -16   1       21.02       -2.82     11.94 o 
   2 -16   1      510.94      556.05     26.75 o 
  -6 -15   1        7.16       -8.10     29.00 o 
  -5 -15   1        0.88        7.88     23.14 o 
  -4 -15   1      132.63      129.07     18.36 o 
  -3 -15   1     1415.30     1404.26     41.78 o 
  -2 -15   1       57.33       36.44     17.96 o 
  -1 -15   1        8.30        2.36     17.74 o 
   0 -15   1       12.24       28.33     18.52 o 
   1 -15   1       60.18       43.93     10.98 o 
   2 -15   1        1.03        6.31     10.70 o 
   3 -15   1       46.59       51.08      8.56 o 
  -8 -14   1      121.32      154.20     19.01 o 
  -7 -14   1        0.73       16.25     14.36 o 
  -6 -14   1       44.18       32.45     13.62 o 
  -5 -14   1      238.04      225.95     30.81 o 
  -4 -14   1      162.31      203.75     20.00 o 
  -3 -14   1        1.81       22.36     21.51 o 
  -2 -14   1      756.05      763.68     33.84 o 
  -1 -14   1       33.29        1.01     15.99 o 
   0 -14   1       26.71       64.08     19.77 o 
   1 -14   1      322.05      426.07     25.57 o 
   2 -14   1       51.54       44.49     38.04 o 
   3 -14   1       20.88       17.58     20.16 o 
   4 -14   1        3.59        7.88     10.59 o 
   5 -14   1        6.97       33.00     13.57 o 
  -9 -13   1      207.99      195.02     14.42 o 
  -8 -13   1        1.05       11.38     22.19 o 
  -7 -13   1      124.45      101.54     41.39 o 
  -6 -13   1      123.18      168.37     13.37 o 
  -5 -13   1        0.30      -13.93     19.12 o 
  -4 -13   1      402.30      363.87     16.39 o 
  -3 -13   1      399.33      418.42     24.55 o 
  -2 -13   1       61.50       41.16     19.71 o 
  -1 -13   1      208.93      307.98     27.59 o 
   0 -13   1      341.64      172.24     93.88 o 
   1 -13   1      221.59      109.07     71.58 o 
   2 -13   1     1132.74      763.64    417.74 o 
   3 -13   1      274.46      287.19     60.40 o 
   4 -13   1      205.18      201.38     19.37 o 
   5 -13   1        5.23        5.69     15.43 o 
   6 -13   1      135.32      129.97     17.12 o 
 -10 -12   1       51.22       64.51     29.28 o 
  -9 -12   1      326.49      347.94     19.88 o 
  -8 -12   1       77.17      108.41     16.64 o 
  -7 -12   1      108.39      114.36     11.50 o 
  -6 -12   1      310.37      258.81     16.05 o 
  -5 -12   1      153.40      141.03     14.84 o 
  -4 -12   1       12.49       42.01     14.73 o 
  -3 -12   1       69.46       43.18     12.38 o 
  -2 -12   1      229.70      244.41     21.29 o 
  -1 -12   1        4.57       12.54      4.90 o 
   0 -12   1     1635.63      965.32    560.55 o 
   1 -12   1      356.58      240.56     93.51 o 
   2 -12   1        0.48      -11.63     26.95 o 
   3 -12   1      144.21      143.16     11.48 o 
   4 -12   1       77.61      107.61     16.44 o 
   5 -12   1        9.12        6.64     17.23 o 
   6 -12   1       68.18       57.49     17.18 o 
   7 -12   1      334.54      374.88     24.55 o 
 -11 -11   1       13.50       21.63     12.98 o 
 -10 -11   1       64.16       94.83     21.06 o 
  -9 -11   1       21.24       10.61     14.08 o 
  -8 -11   1       79.68       47.48     22.50 o 
  -7 -11   1      286.64      273.52     27.40 o 
  -6 -11   1       63.30       65.82     14.50 o 
  -5 -11   1       28.41       24.12     13.46 o 
  -4 -11   1      409.83      352.23     16.25 o 
  -3 -11   1       28.87       47.16     11.74 o 
  -2 -11   1        0.69       33.06     18.92 o 
  -1 -11   1      543.17      248.03    164.38 o 
   0 -11   1      120.42      104.59     28.04 o 
   1 -11   1     1120.80     1149.55     18.94 o 
   2 -11   1       78.90       64.64      6.81 o 
   3 -11   1      132.61      152.02     17.46 o 
   4 -11   1      221.95      221.78     13.11 o 
   5 -11   1      388.36      326.91     20.11 o 
   6 -11   1       56.45       52.71     18.30 o 
   7 -11   1       34.03       29.45     18.13 o 
 -12 -10   1      452.51      508.58     39.42 o 
 -11 -10   1       55.17       36.58     14.11 o 
 -10 -10   1      668.39      659.12     23.01 o 
  -9 -10   1       23.33       34.15     28.38 o 
  -8 -10   1      405.43      358.68     48.71 o 
  -7 -10   1      282.32      230.25      9.81 o 
  -6 -10   1      753.71      712.45     33.33 o 
  -5 -10   1        0.12       25.89      7.74 o 
  -4 -10   1       85.95       84.96     12.32 o 
  -3 -10   1       86.82       92.89      9.64 o 
  -2 -10   1      437.25      403.32     15.58 o 
  -1 -10   1       61.79       37.63      6.87 o 
   0 -10   1     2364.57     2356.01     76.53 o 
   1 -10   1      294.02      283.69     10.72 o 
   2 -10   1       62.72       79.29      9.74 o 
   3 -10   1       18.34       20.68      8.12 o 
   4 -10   1      376.34      382.91     33.28 o 
   5 -10   1      468.76      417.29     23.65 o 
   6 -10   1      838.07      784.80     26.75 o 
   7 -10   1       29.39       53.62     19.03 o 
   8 -10   1      152.38      145.18     19.20 o 
 -12  -9   1      278.04      264.21     35.76 o 
 -11  -9   1      527.73      570.48     64.23 o 
 -10  -9   1       29.24      -25.16     56.48 o 
  -9  -9   1      139.62      101.86     31.46 o 
  -8  -9   1       81.28      121.93     13.32 o 
  -7  -9   1      346.97      339.86     28.06 o 
  -6  -9   1     2134.20     2023.15     19.74 o 
  -5  -9   1        1.61       12.00     13.62 o 
  -4  -9   1       39.76       23.46     11.93 o 
  -3  -9   1        6.39      -25.51     39.70 o 
  -2  -9   1      299.52      239.52     15.29 o 
  -1  -9   1       17.22       40.90     21.15 o 
   0  -9   1      567.84      512.29     48.52 o 
   1  -9   1      472.00      494.99     19.63 o 
   2  -9   1      144.82      172.00      8.94 o 
   3  -9   1     1154.80     1055.26     18.65 o 
   4  -9   1      441.78      472.31     25.05 o 
   5  -9   1      156.91      150.98     14.87 o 
   6  -9   1      215.47      200.70     17.01 o 
   7  -9   1      203.41      214.96     21.06 o 
   8  -9   1       35.53        7.88     19.14 o 
   9  -9   1        5.01        5.69     18.52 o 
 -13  -8   1       88.93       73.07     12.72 o 
 -12  -8   1       13.20       25.29     13.91 o 
 -11  -8   1      130.10       96.64     10.89 o 
 -10  -8   1       31.64       67.56     13.95 o 
  -9  -8   1      313.56      332.94     17.71 o 
  -8  -8   1       53.29       43.51     10.39 o 
  -7  -8   1      382.29      383.14     14.40 o 
  -6  -8   1      107.34      294.20     23.57 o 
  -5  -8   1      388.27      355.58     28.49 o 
  -4  -8   1        4.77      -10.61     10.61 o 
  -3  -8   1      483.98      407.95     45.08 o 
  -2  -8   1        9.16       14.96     13.17 o 
  -1  -8   1     2113.99     2279.39    104.80 o 
   0  -8   1       53.92       41.26      8.45 o 
   1  -8   1     1224.87     1240.83     22.41 o 
   2  -8   1      201.90      182.99      9.43 o 
   3  -8   1      803.80      834.68     55.33 o 
   4  -8   1      125.17      101.70     12.50 o 
   5  -8   1      391.23      403.83     20.61 o 
   6  -8   1      304.75      339.63     24.77 o 
   7  -8   1       20.23       34.24     17.57 o 
   8  -8   1      156.14      146.58     17.57 o 
 -13  -7   1      103.78       78.91     11.76 o 
 -12  -7   1      248.11      214.05     18.81 o 
 -11  -7   1       29.25       56.54     15.88 o 
 -10  -7   1        0.25       -3.50     26.02 o 
  -9  -7   1     1185.75     1214.76     33.06 o 
  -8  -7   1        5.34        2.87      5.11 o 
  -7  -7   1      544.16      550.33     12.44 o 
  -6  -7   1      937.30      908.13     36.35 o 
  -5  -7   1      596.60      668.99     11.41 o 
  -4  -7   1      121.10      129.82     10.50 o 
  -3  -7   1       21.04        5.40     11.32 o 
  -2  -7   1      349.03      339.76     12.01 o 
  -1  -7   1       12.81       10.51      4.18 o 
   0  -7   1     3208.45     3292.72    107.50 o 
   1  -7   1      192.83      193.57     22.69 o 
   2  -7   1      319.92      328.49     11.09 o 
   3  -7   1     1967.67     1965.78     81.32 o 
   4  -7   1      125.83      104.69     13.62 o 
   5  -7   1       17.59      -13.57     23.48 o 
   6  -7   1       60.47       71.52     12.39 o 
   7  -7   1      292.33      321.95     21.46 o 
   8  -7   1        0.64       16.44     19.20 o 
   9  -7   1      593.10      622.39     29.11 o 
  10  -7   1        0.19       19.31     19.60 o 
 -13  -6   1      179.82      174.57     18.69 o 
 -12  -6   1       22.60        3.05     16.61 o 
 -11  -6   1       37.93       45.89     21.40 o 
 -10  -6   1        0.91      -25.63     25.63 o 
  -9  -6   1      428.68      408.86      9.92 o 
  -8  -6   1     2404.77     2586.13     49.05 o 
  -7  -6   1     1528.70     1457.04     45.96 o 
  -6  -6   1      709.05      623.33     15.71 o 
  -5  -6   1      143.23      118.02     14.45 o 
  -4  -6   1      726.81      728.32     27.07 o 
  -3  -6   1     1807.84     1553.65     46.52 o 
  -2  -6   1     3107.15     2739.63     60.42 o 
  -1  -6   1       52.44       26.71      4.28 o 
   0  -6   1     6500.64     6882.12    541.15 o 
   1  -6   1      287.47      233.52      7.18 o 
   2  -6   1       65.12       69.71      5.38 o 
   3  -6   1      782.57      897.45    148.56 o 
   4  -6   1     1359.40     1392.32     29.73 o 
   5  -6   1       65.51       54.80     12.44 o 
   6  -6   1       33.89      119.27     16.89 o 
   7  -6   1        5.60       27.26     18.13 o 
   8  -6   1       72.92       28.16     18.13 o 
   9  -6   1      106.02      161.72     13.55 o 
  10  -6   1      246.50      235.76     22.30 o 
 -13  -5   1      309.92      223.17     17.23 o 
 -12  -5   1       32.12       29.22     16.28 o 
 -11  -5   1      179.66      161.78     11.31 o 
 -10  -5   1      625.25      628.75     15.89 o 
  -9  -5   1      344.83      346.35      9.24 o 
  -8  -5   1      637.50      610.46     10.30 o 
  -7  -5   1      437.42      494.81      9.23 o 
  -6  -5   1      764.78      747.85     26.03 o 
  -5  -5   1     4178.62     4419.88     25.99 o 
  -4  -5   1      780.45      889.39     13.04 o 
  -3  -5   1       40.43      214.96      9.27 o 
  -2  -5   1     3951.70     3598.33     88.19 o 
  -1  -5   1     3053.83     2886.92     68.80 o 
   0  -5   1      126.11       98.05      5.27 o 
   1  -5   1     1131.24     1250.65     17.54 o 
   2  -5   1     6026.54     6100.36     32.27 o 
   3  -5   1        0.87       10.20     15.66 o 
   4  -5   1     4431.82     3977.71     42.80 o 
   5  -5   1        2.74       24.44     16.95 o 
   6  -5   1      260.20      246.15     15.99 o 
   7  -5   1      242.88      117.97     80.27 o 
   8  -5   1      366.59      348.82     22.58 o 
   9  -5   1       18.27       21.90     12.46 o 
  10  -5   1      224.67      211.07     27.57 o 
  11  -5   1        0.03       16.22     19.42 o 
 -13  -4   1      587.94      537.18     27.09 o 
 -12  -4   1        1.46       23.06     10.17 o 
 -11  -4   1      374.75      369.05     15.26 o 
 -10  -4   1       15.73       20.39     13.85 o 
  -9  -4   1     1316.02     1372.76     37.40 o 
  -8  -4   1      173.59      204.93     59.98 o 
  -7  -4   1       37.94       36.41     12.76 o 
  -6  -4   1     1497.82     1527.81     13.45 o 
  -5  -4   1      384.39      387.31      6.80 o 
  -4  -4   1       24.43       -1.28      6.85 o 
  -3  -4   1     1414.58     1391.05     24.69 o 
  -2  -4   1     3279.22     3452.66     71.67 o 
  -1  -4   1      476.56      425.53     16.14 o 
   0  -4   1       68.73       57.38      4.23 o 
   1  -4   1      562.75      648.23     46.60 o 
   2  -4   1     1573.48     1643.82     15.00 o 
   3  -4   1     5105.29     5455.57     41.39 o 
   4  -4   1       92.73      117.81      9.97 o 
   5  -4   1     1631.52     1606.48     30.63 o 
   6  -4   1      448.59      486.55     22.69 o 
   7  -4   1       40.62       30.35     19.88 o 
   8  -4   1       26.26      100.46     20.78 o 
   9  -4   1      605.24      571.33     16.87 o 
  10  -4   1      292.35      317.14     15.41 o 
  11  -4   1      258.75      316.05     36.69 o 
 -13  -3   1        9.16      -13.44     13.44 o 
 -12  -3   1      153.53      144.59     12.94 o 
 -11  -3   1     1041.04     1057.86     61.72 o 
 -10  -3   1      765.51      769.81     18.17 o 
  -9  -3   1       11.14      -10.48     15.11 o 
  -8  -3   1      387.19      392.58     12.97 o 
  -7  -3   1      239.34      238.07     22.30 o 
  -6  -3   1       81.79       79.21     23.79 o 
  -5  -3   1     7411.52     7737.61     67.46 o 
  -4  -3   1     6481.86     6014.97    138.97 o 
  -3  -3   1     3720.61     3246.57     48.01 o 
  -2  -3   1     5959.39     5694.86    111.59 o 
  -1  -3   1     1977.50     1985.44     46.40 o 
   0  -3   1      565.55      590.09     22.50 o 
   1  -3   1    12001.41    11615.93     84.13 o 
   2  -3   1       13.17        9.33      7.34 o 
   3  -3   1     6828.05     7434.01     44.60 o 
   4  -3   1       33.60       47.87     16.61 o 
   5  -3   1        9.09       28.49     17.68 o 
   6  -3   1      280.26      336.64     18.64 o 
   7  -3   1     1347.24     1442.21    107.64 o 
   8  -3   1        3.90       10.29     25.43 o 
   9  -3   1      364.77      462.63     28.86 o 
  10  -3   1      207.70      194.49     29.90 o 
  11  -3   1        1.17       24.51     11.38 o 
  12  -3   1        6.85       18.36     18.02 o 
 -13  -2   1       63.51       63.29     16.67 o 
 -12  -2   1      125.00      125.63     14.81 o 
 -11  -2   1      126.97      119.99     12.92 o 
 -10  -2   1      972.03      977.42     24.32 o 
  -9  -2   1        0.19        4.52     14.73 o 
  -8  -2   1       32.38       42.22     11.32 o 
  -7  -2   1      165.99      154.77      9.62 o 
  -6  -2   1       54.73       38.86      6.08 o 
  -5  -2   1      276.78      240.60      7.98 o 
  -4  -2   1     1226.28     1220.47     21.85 o 
  -3  -2   1     6747.14     6585.43    160.13 o 
  -2  -2   1    12226.67    12872.58    326.18 o 
  -1  -2   1     6255.09     6128.28    260.06 o 
   0  -2   1     2824.91     3122.13     19.09 o 
   1  -2   1      450.31      499.63      9.83 o 
   2  -2   1    17225.40    16462.92    584.15 o 
   3  -2   1      175.36      245.02     10.19 o 
   4  -2   1     6355.54     6020.17     42.75 o 
   5  -2   1     4308.86     4081.33     40.94 o 
   6  -2   1      126.22      316.38     16.73 o 
   7  -2   1     2300.15     2291.92     78.14 o 
   8  -2   1      484.29      460.42     14.75 o 
   9  -2   1        5.42        2.77     14.20 o 
  10  -2   1     1016.17     1006.91     53.95 o 
  11  -2   1       57.22       41.73     11.84 o 
  12  -2   1       29.17       43.91     11.28 o 
 -13  -1   1      136.26      100.07     22.19 o 
 -12  -1   1        1.12        3.15     10.44 o 
 -11  -1   1      127.19      146.81     11.48 o 
 -10  -1   1     1513.04     1477.05     26.81 o 
  -9  -1   1       67.14       67.37      8.23 o 
  -8  -1   1      484.89      504.25     21.68 o 
  -7  -1   1      770.79      795.12     42.41 o 
  -6  -1   1     3721.86     4039.97    205.94 o 
  -5  -1   1      533.68      497.38     19.60 o 
  -4  -1   1     1115.46     1047.61     11.41 o 
  -3  -1   1     1724.48     1824.49     20.16 o 
  -2  -1   1    10019.62     9589.14    503.20 o 
  -1  -1   1     2398.00     2368.41     21.66 o 
   1  -1   1      262.05      308.32     21.44 o 
   2  -1   1     2997.79     2822.36     22.92 o 
   3  -1   1      128.97      101.48      8.56 o 
   4  -1   1      211.69      194.85     11.21 o 
   5  -1   1     2362.14     2670.78    144.25 o 
   6  -1   1     2496.17     2696.11     70.87 o 
   7  -1   1      223.76      199.89     33.90 o 
   8  -1   1      896.68      879.67     51.89 o 
   9  -1   1       30.69       39.83     10.48 o 
  10  -1   1        8.28        4.91     13.89 o 
  11  -1   1      149.17      183.72     26.25 o 
  12  -1   1      707.88      694.99     23.28 o 
  13  -1   1        0.01       38.30     22.24 o 
 -13   0   1       16.90       49.73     19.42 o 
 -12   0   1        6.24       16.18     10.40 o 
 -11   0   1        5.01       10.79     12.86 o 
 -10   0   1      177.40      144.02     11.49 o 
  -9   0   1      589.06      675.65     16.13 o 
  -8   0   1       10.15       50.63     10.95 o 
  -7   0   1      609.59      656.79     22.50 o 
  -6   0   1     1018.35     1186.60     23.03 o 
  -5   0   1     3045.92     3079.62     21.31 o 
  -4   0   1       19.58       28.48     15.57 o 
  -3   0   1       26.38       25.59     16.84 o 
  -2   0   1     4077.06     4498.27    218.55 o 
  -1   0   1     9694.02     9829.71    137.84 o 
   1   0   1     5649.99     5998.71     11.82 o 
   2   0   1      804.65      870.79     12.33 o 
   3   0   1      250.44      283.67     16.19 o 
   4   0   1     5314.93     4880.46     24.95 o 
   5   0   1       12.07       34.41     10.38 o 
   6   0   1     3729.67     3704.06    107.84 o 
   7   0   1      422.27      452.14     16.65 o 
   8   0   1       20.22       62.53     10.51 o 
   9   0   1      195.32      215.90     12.53 o 
  10   0   1      126.14      142.77     13.41 o 
  11   0   1       32.09       37.57     12.18 o 
  12   0   1      420.13      454.88     19.10 o 
  13   0   1      489.90      473.52     19.03 o 
 -13   1   1       27.33       46.46     20.95 o 
 -12   1   1      137.15      105.37     15.77 o 
 -11   1   1      568.69      579.79     16.71 o 
 -10   1   1      637.92      672.21     26.33 o 
  -9   1   1      189.32      203.47     10.78 o 
  -8   1   1     1083.14     1086.42     25.46 o 
  -7   1   1     2413.13     2524.73    102.49 o 
  -6   1   1        6.32        6.81     13.37 o 
  -5   1   1      911.34      901.91     36.72 o 
  -4   1   1       62.44      232.48    149.57 o 
  -3   1   1     3313.44     2958.64     89.29 o 
  -2   1   1     2748.35     2470.35    264.28 o 
  -1   1   1       74.68       94.19      3.43 o 
   1   1   1     8514.63     8959.80     86.90 o 
   2   1   1     4921.19     4832.56     30.01 o 
   3   1   1     5919.80     5836.71    226.22 o 
   4   1   1     1049.35     1000.19     12.30 o 
   5   1   1     6204.35     5818.15    215.49 o 
   8   1   1        2.13        4.10     12.35 o 
   9   1   1      256.70      247.86     42.24 o 
  10   1   1      359.76      356.29     14.42 o 
  11   1   1      561.76      545.42     25.00 o 
  12   1   1       78.45       59.87     13.57 o 
  13   1   1      796.89      728.16     81.55 o 
 -12   2   1      105.10      147.20     17.85 o 
 -11   2   1      251.71      277.99     14.86 o 
 -10   2   1      638.03      620.99     17.28 o 
  -9   2   1      438.54      437.74     14.95 o 
  -8   2   1      579.40      559.76     15.06 o 
  -7   2   1      701.53      885.15     58.14 o 
  -6   2   1     2644.52     2551.93    160.75 o 
  -5   2   1      432.59      459.14     11.15 o 
  -4   2   1     5237.49     4720.30    101.65 o 
  -3   2   1       15.34       59.86     14.31 o 
  -2   2   1      500.41      557.74     13.46 o 
  -1   2   1      375.38      408.68     11.63 o 
   0   2   1      203.10      216.52      3.03 o 
   1   2   1     5623.46     5612.94     46.14 o 
   2   2   1     6393.32     6303.94    122.10 o 
   3   2   1     4731.02     4295.63    141.82 o 
   4   2   1     2014.37     2111.77     53.67 o 
   5   2   1      452.28      471.42     21.37 o 
   6   2   1      143.07      120.72     17.71 o 
   7   2   1      248.46      276.34     18.07 o 
   8   2   1      272.07      309.61     13.31 o 
   9   2   1      275.61      221.17     10.30 o 
  10   2   1       46.06       45.55     10.34 o 
  11   2   1       26.29       14.57     21.49 o 
  12   2   1      187.49      195.36     14.27 o 
  13   2   1        4.79        1.65     13.60 o 
 -12   3   1      112.59       84.41     19.25 o 
 -11   3   1      316.83      345.94     25.18 o 
 -10   3   1       14.65        6.80      9.93 o 
  -9   3   1      264.50      274.37     14.47 o 
  -8   3   1       52.78       49.02      8.88 o 
  -7   3   1       69.76       70.07      6.84 o 
  -6   3   1        6.09        2.87     10.84 o 
  -5   3   1      286.81      233.76     15.15 o 
  -4   3   1        1.79        0.67     16.95 o 
  -3   3   1     1179.70     1314.31    201.55 o 
  -2   3   1     4556.27     4890.17     95.59 o 
  -1   3   1       75.32       51.19      3.56 o 
   0   3   1     3522.50     3146.42     63.45 o 
   1   3   1     5031.39     5209.22    104.66 o 
   2   3   1    17855.03    17849.50    409.67 o 
   3   3   1     1179.92     1483.06     30.84 o 
   4   3   1     2426.29     2180.81     59.13 o 
   5   3   1     2048.75     2066.99     17.26 o 
   6   3   1      684.33      653.12     43.98 o 
   7   3   1       45.35      174.52     14.87 o 
   8   3   1      337.55      351.48     12.64 o 
   9   3   1     1141.55     1103.11     20.10 o 
  10   3   1      281.77      275.59     12.37 o 
  11   3   1       11.66       21.38     15.57 o 
  12   3   1        0.97       -6.90     14.84 o 
  13   3   1       78.76       48.59     11.39 o 
 -11   4   1      131.40      133.97     24.61 o 
 -10   4   1      205.47      191.32     11.41 o 
  -9   4   1     1530.51     1587.75     50.85 o 
  -8   4   1      981.48      916.88     23.57 o 
  -7   4   1     4262.88     4359.21    196.09 o 
  -6   4   1       17.59       21.06     18.47 o 
  -5   4   1       82.70      186.29      8.67 o 
  -4   4   1       51.21       55.96      5.91 o 
  -3   4   1       97.36      102.90      4.70 o 
  -2   4   1     3377.96     3288.52     59.25 o 
  -1   4   1     6727.78     6924.44    142.62 o 
   0   4   1      725.41      739.73     25.28 o 
   1   4   1       32.31       44.89      5.15 o 
   2   4   1     1507.21     1661.38     77.82 o 
   3   4   1       19.65       61.66     30.96 o 
   4   4   1     3978.62     4597.63    540.46 o 
   5   4   1     1824.91     1893.96     29.55 o 
   6   4   1      177.88      193.46      9.83 o 
   7   4   1       66.96      105.34     12.61 o 
   8   4   1        1.53       11.83     10.44 o 
   9   4   1      762.28      679.73     28.75 o 
  10   4   1        3.08       -7.07     18.66 o 
  11   4   1      368.75      379.69     17.65 o 
  12   4   1       13.99       28.48     11.08 o 
  13   4   1        0.38      -20.78     23.82 o 
 -11   5   1       39.65       15.83     19.48 o 
 -10   5   1        3.77      -13.46     29.96 o 
  -9   5   1      107.41       77.50     28.23 o 
  -8   5   1      496.73      367.77    104.89 o 
  -7   5   1      105.28      138.42     22.02 o 
  -6   5   1     5203.59     5070.89    264.34 o 
  -5   5   1      266.42      379.51     16.25 o 
  -4   5   1     1091.71     1098.52     12.81 o 
  -3   5   1     5712.67     5632.18     54.71 o 
  -2   5   1      866.23      810.59     22.17 o 
  -1   5   1     6605.06     6398.23    121.41 o 
   0   5   1      921.48      902.70     24.12 o 
   1   5   1      912.31      931.23     12.68 o 
   2   5   1        0.33        5.01      9.25 o 
   3   5   1     1430.35     1408.33     11.99 o 
   4   5   1     1741.73     1744.73     14.01 o 
   5   5   1     3439.31     3412.35     96.16 o 
   6   5   1      326.76      301.61      9.40 o 
   7   5   1      610.76      614.01     18.85 o 
   8   5   1        5.63       10.12      8.58 o 
   9   5   1      545.17      522.50     12.31 o 
  10   5   1      117.00      101.75      9.31 o 
  11   5   1       31.02       43.83     10.57 o 
  12   5   1       78.86      134.20     18.52 o 
  13   5   1       22.52       12.50     16.22 o 
 -11   6   1       93.19       70.12     20.84 o 
 -10   6   1      447.60      455.36     25.00 o 
  -9   6   1      333.91      379.57     23.79 o 
  -8   6   1     2235.57     2338.89    146.08 o 
  -7   6   1       54.85       23.33     12.95 o 
  -6   6   1      286.06      229.90      8.62 o 
  -5   6   1      436.35      506.83     16.05 o 
  -4   6   1      264.08      254.84     12.25 o 
  -3   6   1       91.51      142.37     10.76 o 
  -2   6   1     1987.91     1930.43     61.89 o 
  -1   6   1      663.32      676.88     11.54 o 
   0   6   1      586.57      641.64     13.40 o 
   1   6   1       65.02       86.04      3.54 o 
   2   6   1      365.67      329.38     17.40 o 
   3   6   1     1482.51     1433.10     12.98 o 
   4   6   1     8063.87     8035.37     62.26 o 
   5   6   1      674.78      703.46     47.85 o 
   6   6   1       34.16       52.39      4.22 o 
   7   6   1      481.59      492.32     12.87 o 
   8   6   1     2429.02     2603.80     45.86 o 
   9   6   1      558.41      549.84     14.22 o 
  10   6   1      573.22      594.71     16.72 o 
  11   6   1       76.87      110.55     17.40 o 
  12   6   1        1.33      -23.65     24.21 o 
  13   6   1       31.83       31.05     11.43 o 
 -10   7   1       68.95       68.08     21.63 o 
  -9   7   1     1234.56     1293.88     38.41 o 
  -8   7   1      123.30      123.83     14.20 o 
  -7   7   1     1348.44     1176.35     34.69 o 
  -6   7   1      190.96      229.37     18.19 o 
  -5   7   1      588.76      637.53     22.53 o 
  -4   7   1     7233.78     6839.49     57.33 o 
  -3   7   1      458.47      373.98     15.32 o 
  -2   7   1      149.03      271.78     12.61 o 
  -1   7   1      247.80      236.99     17.12 o 
   0   7   1      223.88      203.18      8.49 o 
   1   7   1     1869.06     1863.30     38.01 o 
   2   7   1     3765.12     3675.39     20.75 o 
   3   7   1      538.32      511.18     16.30 o 
   4   7   1      612.52      568.42     26.89 o 
   5   7   1      920.20      940.56     45.42 o 
   6   7   1       26.98       37.00      8.46 o 
   7   7   1     2752.88     2788.02     56.60 o 
   8   7   1      971.02      994.91     21.78 o 
   9   7   1       96.29      100.65      8.10 o 
  10   7   1      319.03      312.47     12.20 o 
  11   7   1      118.70      126.34     12.76 o 
  12   7   1      294.69      322.55     15.63 o 
  13   7   1        1.30       14.85      9.95 o 
  -9   8   1      238.20      243.62     18.81 o 
  -8   8   1       78.10      103.40     15.15 o 
  -7   8   1       86.49       81.32     13.97 o 
  -6   8   1      189.07      209.33     19.71 o 
  -5   8   1     1394.82     1390.57     29.73 o 
  -4   8   1      224.33      238.38     14.53 o 
  -3   8   1     5114.00     5110.87     35.13 o 
  -2   8   1      193.60      195.92     11.77 o 
  -1   8   1      281.86      281.70     29.03 o 
   0   8   1       48.45       36.05      6.93 o 
   1   8   1     3477.84     3421.38    107.80 o 
   2   8   1     4024.56     3491.66    302.05 o 
   3   8   1     3348.49     2880.29    310.61 o 
   4   8   1       84.74       71.06     12.30 o 
   5   8   1       67.12       50.58      7.04 o 
   6   8   1     1246.60     1275.54     39.45 o 
   7   8   1      160.15      160.33     14.87 o 
   8   8   1      391.14      421.02     11.65 o 
   9   8   1      648.83      665.81     21.22 o 
  10   8   1      234.47      208.37     14.42 o 
  11   8   1        2.41       33.48     12.73 o 
  12   8   1       91.00       98.71     30.35 o 
  13   8   1       42.76       35.86     11.20 o 
  -8   9   1      279.68      311.31     23.59 o 
  -7   9   1      741.09      850.57     31.43 o 
  -6   9   1        0.38        7.54     18.36 o 
  -5   9   1     2514.81     2632.75     45.78 o 
  -4   9   1      119.55      173.45     16.50 o 
  -3   9   1      220.90      189.80     11.16 o 
  -2   9   1      175.77      189.20      9.42 o 
  -1   9   1       84.52       65.33     12.44 o 
   0   9   1        6.28       26.46      8.33 o 
   1   9   1     1281.65     1246.64     34.00 o 
   2   9   1     1043.38     1084.31     29.77 o 
   3   9   1       26.33       48.42     16.11 o 
   4   9   1       32.18       32.56     10.62 o 
   5   9   1      457.50      416.26     10.35 o 
   6   9   1        0.16        8.91     13.35 o 
   7   9   1     2338.25     2539.44     25.71 o 
   8   9   1       97.51       96.96      8.31 o 
   9   9   1      110.66       85.46     17.06 o 
  10   9   1        9.81        2.32     27.99 o 
  11   9   1      405.85      411.22     52.28 o 
  12   9   1      107.76      109.81     37.54 o 
  13   9   1      606.50      648.23     30.46 o 
  -8  10   1        8.30       38.46     20.11 o 
  -7  10   1       67.72       72.76     20.50 o 
  -6  10   1     1339.72     1309.31     35.02 o 
  -5  10   1        5.81       -1.63     24.61 o 
  -4  10   1     2069.23     2006.09     38.91 o 
  -3  10   1       52.87       58.20      9.70 o 
  -2  10   1      512.66      531.12     29.28 o 
  -1  10   1     5660.11     5446.28    191.72 o 
   0  10   1      908.10      899.80     15.37 o 
   1  10   1       31.42       96.41      7.51 o 
   2  10   1      769.69      840.18     19.64 o 
   3  10   1      162.00      151.75      7.48 o 
   4  10   1      438.22      411.29     24.05 o 
   5  10   1     1233.34     1178.61     39.47 o 
   6  10   1      377.22      332.21     10.63 o 
   7  10   1       52.69       75.52     17.06 o 
   8  10   1      725.23      812.73     20.83 o 
   9  10   1      296.62      301.75     21.23 o 
  10  10   1      252.90      256.23     19.09 o 
  11  10   1      405.96      432.05     53.00 o 
  12  10   1      136.05      138.90     17.40 o 
  -8  11   1       65.59       49.05     19.60 o 
  -7  11   1       12.52       -7.66     28.21 o 
  -6  11   1      349.18      387.27     25.85 o 
  -5  11   1      123.36      237.71     20.05 o 
  -4  11   1        2.20       -9.46     21.74 o 
  -3  11   1       22.97       45.75     10.41 o 
  -2  11   1       20.62       27.97     11.21 o 
  -1  11   1      410.73      383.62     24.83 o 
   0  11   1     1236.20     1149.03     68.14 o 
   1  11   1     1646.18     1501.34    111.02 o 
   2  11   1       22.73       61.42     40.22 o 
   3  11   1       52.86       42.38      8.48 o 
   4  11   1     1422.64     1348.31     18.95 o 
   5  11   1      204.89      213.42     13.29 o 
   6  11   1     1125.87     1138.22     18.05 o 
   7  11   1      119.76      109.42      8.80 o 
   8  11   1      176.28      140.65      8.74 o 
   9  11   1      108.43      126.72     13.60 o 
  10  11   1       18.90       19.23     26.81 o 
  11  11   1       15.54       30.89     33.39 o 
  12  11   1      299.77      359.80     24.10 o 
  -7  12   1      178.90      196.82     22.36 o 
  -6  12   1       98.78      107.16     14.98 o 
  -5  12   1      838.87      988.82     32.21 o 
  -4  12   1      252.99      414.08     23.87 o 
  -3  12   1      127.73      125.70     21.79 o 
  -2  12   1     1839.04     1863.73     91.11 o 
  -1  12   1      913.97      928.51     17.82 o 
   0  12   1        7.54       47.82     18.92 o 
   1  12   1       59.85       25.09     22.92 o 
   2  12   1       23.52        9.21     20.69 o 
   3  12   1      660.32      688.73     18.53 o 
   4  12   1       32.26       39.89     12.07 o 
   5  12   1      327.90      336.94     29.89 o 
   6  12   1       21.02       29.95      9.38 o 
   7  12   1      266.90      336.38     21.49 o 
   8  12   1        8.13       21.94     16.79 o 
   9  12   1       19.34       41.33     21.12 o 
  10  12   1      498.19      501.19     20.03 o 
  11  12   1      260.23      313.75     33.06 o 
  -6  13   1      228.65      232.24     23.93 o 
  -5  13   1       26.72       61.72     18.07 o 
  -4  13   1      181.19      203.18     19.25 o 
  -3  13   1      433.58      501.21     19.88 o 
  -2  13   1      261.75      239.20     18.92 o 
  -1  13   1     1982.49     1226.45    632.49 o 
   0  13   1      226.19       92.24     46.65 o 
   1  13   1      698.52      351.45    231.22 o 
   2  13   1      454.85      432.33     22.41 o 
   3  13   1     1063.50     1191.56     25.68 o 
   4  13   1      106.73      223.09     14.54 o 
   5  13   1     1331.66     1396.65     21.65 o 
   6  13   1       54.51       38.14     13.15 o 
   7  13   1       93.87      120.37      8.94 o 
   8  13   1       39.06       40.59      8.54 o 
   9  13   1      106.56       79.42     15.14 o 
  10  13   1        0.15       13.26     50.23 o 
  -6  14   1      130.43      148.22     19.20 o 
  -4  14   1       27.13       31.15     14.08 o 
  -3  14   1      699.67      620.34    106.18 o 
  -2  14   1      140.45      128.67     79.09 o 
  -1  14   1       73.01       79.68     13.06 o 
   0  14   1        5.44       16.22     14.03 o 
   1  14   1      112.90      156.89     23.65 o 
   2  14   1      456.57      437.91     23.76 o 
   3  14   1       84.15       75.62     20.05 o 
   4  14   1      442.03      440.33     31.20 o 
   5  14   1      236.96      216.43     15.91 o 
   6  14   1      505.63      493.66     21.13 o 
   7  14   1       16.79       14.97     23.98 o 
   8  14   1        2.27       15.86     14.48 o 
   9  14   1      266.58      313.09     50.23 o 
  -4  15   1      260.32      105.42     12.33 o 
  -3  15   1       17.02        5.52      5.42 o 
  -2  15   1      621.63      407.03    209.49 o 
  -1  15   1        0.33      -17.01     17.01 o 
   0  15   1      389.92      522.49     25.29 o 
   1  15   1      343.65      311.65     22.02 o 
   2  15   1      123.10      128.68     16.73 o 
   3  15   1      125.02      124.79     18.52 o 
   4  15   1        5.53       -4.64     13.27 o 
   5  15   1       68.10       60.57     13.58 o 
   6  15   1      360.87      282.49     25.03 o 
   8  15   1       13.36       38.37     42.07 o 
  -2  16   1        4.55       -8.22      8.22 o 
  -1  16   1       79.29       35.59      9.74 o 
   0  16   1        8.89      -11.94     11.94 o 
   1  16   1       29.78       92.81     24.66 o 
   2  16   1      363.98      307.14     21.57 o 
   3  16   1      315.46      363.28     30.86 o 
   4  16   1      237.04      232.64     27.82 o 
   5  16   1       22.87       41.95     33.79 o 
   6  16   1      222.56      243.07     28.94 o 
   1  17   1       30.83       33.68      6.47 o 
   2  17   1      102.76       98.83     21.23 o 
   3  17   1       23.03       63.46     19.94 o 
  -2 -16   2      388.52      451.70     27.82 o 
  -1 -16   2       50.27       36.66     17.01 o 
   0 -16   2      177.88      189.72     25.51 o 
   1 -16   2       12.87       16.61      9.30 o 
  -5 -15   2      219.98      169.61     27.93 o 
  -4 -15   2     1042.88     1089.62     40.09 o 
  -3 -15   2       56.86       73.32     22.53 o 
  -2 -15   2      842.92      943.26     36.33 o 
  -1 -15   2      130.25      125.92     19.20 o 
   0 -15   2       15.35       40.21     27.76 o 
   1 -15   2       66.69      116.57     17.29 o 
   2 -15   2       92.06       82.28     14.03 o 
  -7 -14   2       13.20       22.61     21.79 o 
  -6 -14   2      208.74      212.89     14.80 o 
  -5 -14   2       39.22       56.54     22.98 o 
  -4 -14   2      376.39      360.13     24.38 o 
  -3 -14   2      656.44      664.06     31.31 o 
  -2 -14   2     1522.77     1531.70     42.35 o 
  -1 -14   2      148.76      144.39     21.91 o 
   0 -14   2      117.71      105.25     18.24 o 
   1 -14   2       22.26       40.21     15.38 o 
   2 -14   2      888.14      960.50     31.65 o 
   3 -14   2      158.36       69.56     47.36 o 
   4 -14   2       56.85       21.34      9.13 o 
  -9 -13   2       82.54      123.95     22.98 o 
  -8 -13   2        8.61       45.95     22.64 o 
  -7 -13   2       44.25       51.41     15.64 o 
  -6 -13   2       11.79       25.48     16.21 o 
  -5 -13   2       71.94       77.75     15.38 o 
  -4 -13   2       18.89       -1.07     29.90 o 
  -3 -13   2      192.14      214.05     26.13 o 
  -2 -13   2        3.57       -0.28     27.88 o 
  -1 -13   2      449.19      457.16     24.66 o 
   0 -13   2      506.96      615.57     30.12 o 
   1 -13   2     1044.78     1122.91     35.76 o 
   2 -13   2       26.73       18.20      6.91 o 
   3 -13   2      306.76      263.81    133.35 o 
   4 -13   2        0.69        4.97      7.19 o 
   5 -13   2        5.24       18.36     14.65 o 
   6 -13   2       87.73      117.58     17.01 o 
 -10 -12   2      692.36      653.30     37.23 o 
  -9 -12   2        4.74       15.51     34.21 o 
  -8 -12   2      168.93      173.88     12.92 o 
  -7 -12   2       82.73       90.00     30.43 o 
  -6 -12   2       27.17       59.54     33.59 o 
  -5 -12   2      245.65      243.95     31.71 o 
  -4 -12   2       16.28       24.37     14.95 o 
  -3 -12   2       52.55       35.70     17.79 o 
  -2 -12   2        1.34      -10.31     25.96 o 
  -1 -12   2     1872.44     1923.19     44.77 o 
   0 -12   2      259.89      128.88     71.75 o 
   1 -12   2     1203.50      799.98    427.06 o 
   2 -12   2      273.80      235.08     11.99 o 
   3 -12   2        7.33        4.58     10.69 o 
   4 -12   2       31.36       23.58     18.61 o 
   5 -12   2       35.45       69.78     17.85 o 
   6 -12   2       41.85       54.40     18.30 o 
   7 -12   2      110.47      126.54     23.65 o 
 -11 -11   2       23.81       44.77     19.09 o 
 -10 -11   2      242.96      248.68     17.40 o 
  -9 -11   2      345.97      359.16     24.75 o 
  -8 -11   2        2.58       43.97     25.54 o 
  -7 -11   2       29.74       72.11     21.51 o 
  -6 -11   2      203.36      203.77     13.80 o 
  -5 -11   2       79.25       89.90     12.86 o 
  -4 -11   2      547.71      588.21     22.17 o 
  -3 -11   2       44.90       53.78     19.88 o 
  -2 -11   2      294.35      281.91     18.86 o 
  -1 -11   2      289.14      136.28     91.53 o 
   0 -11   2     1111.10      607.25    294.39 o 
   1 -11   2     1442.88     1288.86     97.50 o 
   2 -11   2      104.18      158.98     10.13 o 
   3 -11   2       66.78       53.50      9.13 o 
   4 -11   2      204.97      202.87     11.92 o 
   5 -11   2      211.34      221.32     19.66 o 
   6 -11   2      267.21      269.91     22.36 o 
   7 -11   2        6.35       -1.74     25.23 o 
 -11 -10   2      327.34      299.87     74.84 o 
 -10 -10   2       39.14      -10.28     17.78 o 
  -9 -10   2      442.73      444.32     76.84 o 
  -8 -10   2      269.47      277.24     59.70 o 
  -7 -10   2       95.29       60.83     21.91 o 
  -6 -10   2      496.19      535.36     22.19 o 
  -5 -10   2      368.25      334.56     15.23 o 
  -4 -10   2        1.12        6.66     13.80 o 
  -3 -10   2        1.24        5.43     14.17 o 
  -2 -10   2       82.92       33.51     24.41 o 
  -1 -10   2       92.72       80.56     18.72 o 
   0 -10   2        4.18        6.32     10.22 o 
   1 -10   2      291.86      280.69     11.96 o 
   2 -10   2      323.86      350.48     14.32 o 
   3 -10   2       99.50       86.63      7.60 o 
   4 -10   2      269.88      299.85     19.23 o 
   5 -10   2       17.35       31.15     16.05 o 
   6 -10   2      311.00      365.08     23.87 o 
   7 -10   2      257.60      319.97     24.61 o 
   8 -10   2       11.43       22.47     18.47 o 
 -12  -9   2       78.81       25.49     78.33 o 
 -11  -9   2      323.43      354.30     71.94 o 
 -10  -9   2      514.19      551.92     68.05 o 
  -9  -9   2       46.88       54.14     16.28 o 
  -8  -9   2       31.69       37.32     14.41 o 
  -7  -9   2     2143.95     2199.05     21.18 o 
  -6  -9   2       53.97       37.92     15.07 o 
  -5  -9   2     2377.59     2363.15     52.45 o 
  -4  -9   2      123.92      119.00     18.86 o 
  -3  -9   2      167.20      138.96     10.39 o 
  -2  -9   2       29.19       22.08     16.75 o 
  -1  -9   2      158.33      178.29     23.00 o 
   0  -9   2       41.45       45.84      7.68 o 
   1  -9   2      450.80      541.45     61.10 o 
   2  -9   2      725.88      644.73     59.92 o 
   3  -9   2      631.00      541.93     14.20 o 
   4  -9   2      158.47      146.56     22.08 o 
   5  -9   2      381.43      398.59     21.96 o 
   6  -9   2       24.60       27.71     16.73 o 
   7  -9   2       13.34       31.82     18.24 o 
   8  -9   2        0.21       18.47     18.07 o 
   9  -9   2        1.00       14.48     18.75 o 
 -12  -8   2      433.44      533.40     21.34 o 
 -11  -8   2       22.50       27.92     39.90 o 
 -10  -8   2      583.59      594.37     52.90 o 
  -9  -8   2       11.89        2.70     13.45 o 
  -8  -8   2        0.66       -7.69     30.41 o 
  -7  -8   2     1425.36     1487.79     27.10 o 
  -6  -8   2      969.36      943.94     32.64 o 
  -5  -8   2      413.65      408.36     19.09 o 
  -4  -8   2      703.91      621.73     17.96 o 
  -3  -8   2      119.56      102.66     11.62 o 
  -2  -8   2     1275.06     1325.35     28.34 o 
  -1  -8   2      943.19      895.83     39.05 o 
   0  -8   2     2138.17     2182.72     20.60 o 
   1  -8   2      541.83      500.58     13.70 o 
   2  -8   2      947.63      952.11     43.42 o 
   3  -8   2        1.55      -19.49     35.42 o 
   4  -8   2      729.68      671.93     15.79 o 
   5  -8   2       98.18      113.36     13.06 o 
   6  -8   2       47.82       25.12     17.06 o 
   7  -8   2      149.43      156.38     22.19 o 
   8  -8   2        6.48       -5.91     26.92 o 
 -12  -7   2      153.72      124.00     17.29 o 
 -11  -7   2       32.76       26.53     19.71 o 
 -10  -7   2      104.06      105.25     22.13 o 
  -9  -7   2        2.41      -18.86     25.05 o 
  -8  -7   2     1763.59     1605.52     33.11 o 
  -7  -7   2      228.99      222.78      8.93 o 
  -6  -7   2     3071.34     3119.67    121.14 o 
  -5  -7   2      105.81       88.27      8.47 o 
  -4  -7   2      359.48      421.42     30.46 o 
  -3  -7   2     2378.45     2288.42     25.69 o 
  -2  -7   2     1050.70     1131.73     15.54 o 
  -1  -7   2      111.90      140.24     26.95 o 
   0  -7   2     2348.43     2384.40     25.00 o 
   1  -7   2     1857.40     1818.73     24.89 o 
   2  -7   2      184.75      207.54      9.15 o 
   3  -7   2      203.09      344.81     15.49 o 
   4  -7   2      263.21      241.22     10.86 o 
   5  -7   2      167.19      120.63     13.62 o 
   6  -7   2      151.50      189.05     15.71 o 
   7  -7   2        0.29        3.38     17.85 o 
   8  -7   2      548.98      593.94     30.07 o 
   9  -7   2       37.43       77.10     20.90 o 
  10  -7   2      261.28      312.83     17.25 o 
 -12  -6   2        4.38       48.04     17.06 o 
 -11  -6   2       12.76        8.10     19.14 o 
 -10  -6   2      117.95      116.01     17.12 o 
  -9  -6   2      642.61      611.43     13.63 o 
  -8  -6   2     1125.39     1169.59     49.26 o 
  -7  -6   2     3167.67     3642.60     46.13 o 
  -6  -6   2      478.87      445.59     21.37 o 
  -5  -6   2      246.56      218.75      8.14 o 
  -4  -6   2     2461.83     2327.46     16.27 o 
  -3  -6   2      349.18      304.58     19.57 o 
  -2  -6   2     5932.22     5687.03    397.51 o 
  -1  -6   2     1395.49     1570.87     41.64 o 
   0  -6   2      402.45      411.94      9.04 o 
   1  -6   2      360.39      377.31      8.90 o 
   2  -6   2      985.20      911.27     45.33 o 
   3  -6   2       83.46       56.20      6.67 o 
   4  -6   2      930.74      980.49     26.75 o 
   5  -6   2        0.54       29.73     17.40 o 
   6  -6   2     1020.70      853.11     27.03 o 
   7  -6   2      349.77      348.08     20.61 o 
   8  -6   2       43.07       38.46     18.81 o 
   9  -6   2       18.02       19.88     20.73 o 
  10  -6   2      137.81      171.36     20.87 o 
 -12  -5   2       16.70       23.48     16.05 o 
 -11  -5   2        5.51       -8.05     27.88 o 
 -10  -5   2      219.30      234.46     12.89 o 
  -9  -5   2     1227.73     1306.32     20.74 o 
  -8  -5   2       48.88       51.69      7.71 o 
  -7  -5   2     2473.52     2638.27     51.70 o 
  -6  -5   2       23.58       15.37      6.55 o 
  -5  -5   2       56.17       73.90      5.64 o 
  -4  -5   2     3371.91     3644.05    105.31 o 
  -3  -5   2     1409.33     1358.17     13.84 o 
  -2  -5   2      777.49      690.68     14.56 o 
  -1  -5   2      924.55      904.05      9.24 o 
   0  -5   2       78.08       69.29     13.26 o 
   1  -5   2       59.99       82.83      5.41 o 
   2  -5   2       26.63       18.75     11.32 o 
   3  -5   2     7240.46     6852.73    343.13 o 
   4  -5   2       12.04       45.16     16.50 o 
   5  -5   2     2324.80     2233.71     39.25 o 
   6  -5   2      973.47      895.74     29.56 o 
   7  -5   2        9.93       13.90     15.43 o 
   8  -5   2        2.58       23.87     19.94 o 
   9  -5   2      530.88      520.09     17.97 o 
  10  -5   2       70.86       80.33     12.81 o 
  11  -5   2      458.25      490.26     24.30 o 
 -12  -4   2      173.69      144.90     18.52 o 
 -11  -4   2      116.80      139.62     10.55 o 
 -10  -4   2       56.86       35.48     15.60 o 
  -9  -4   2      403.81      394.66     12.80 o 
  -8  -4   2      595.95      636.35     16.45 o 
  -7  -4   2      339.76      328.39     12.97 o 
  -6  -4   2       78.81       64.04      5.30 o 
  -5  -4   2     4311.08     4566.21    149.44 o 
  -4  -4   2     1768.51     1781.56     28.83 o 
  -3  -4   2     8896.29     8908.08    109.28 o 
  -2  -4   2       89.20       92.53      8.79 o 
  -1  -4   2        1.00       20.18      7.90 o 
   0  -4   2     1973.98     1987.81     43.62 o 
   1  -4   2     1525.58     1513.35     53.33 o 
   2  -4   2      918.31      981.77     42.91 o 
   3  -4   2     4336.99     4425.39    132.17 o 
   4  -4   2     1289.36     1096.39     25.12 o 
   5  -4   2        2.86       35.64     17.62 o 
   6  -4   2      333.98      390.60     23.71 o 
   7  -4   2      674.18      653.92     28.04 o 
   8  -4   2      838.09      735.47     29.62 o 
   9  -4   2      803.79      935.59     34.83 o 
  10  -4   2      205.74      219.51     52.09 o 
  11  -4   2       39.29       29.22     12.21 o 
 -12  -3   2       32.94       20.10      9.90 o 
 -11  -3   2       41.74       21.10     10.93 o 
 -10  -3   2       13.49       25.65     11.39 o 
  -9  -3   2      112.49      134.29      6.58 o 
  -8  -3   2       21.35        5.95     13.20 o 
  -7  -3   2      117.83       82.97     11.95 o 
  -6  -3   2      510.01      475.83     26.95 o 
  -5  -3   2     2110.27     2204.45     18.68 o 
  -4  -3   2     4869.92     5316.68     51.09 o 
  -3  -3   2     1408.83     1312.51      9.33 o 
  -2  -3   2       11.76       38.30     12.16 o 
  -1  -3   2     1037.52     1029.21     19.94 o 
   0  -3   2     2379.69     2101.15     21.74 o 
   1  -3   2     2413.19     2168.03     19.34 o 
   2  -3   2     2509.53     2140.20     82.70 o 
   3  -3   2      652.16      627.19     38.04 o 
   4  -3   2     3154.05     2934.65     33.68 o 
   5  -3   2     1517.53     1401.55     28.10 o 
   6  -3   2       21.13        5.86     16.73 o 
   7  -3   2     1404.43     1449.59     33.23 o 
   8  -3   2     1448.10     1366.64     42.72 o 
   9  -3   2      678.52      654.64     18.95 o 
  10  -3   2      930.78      941.95     35.31 o 
  11  -3   2       18.92        2.14     14.35 o 
  12  -3   2       42.81       21.63     11.08 o 
 -13  -2   2      138.96       73.04     15.66 o 
 -12  -2   2       58.09       50.36     10.54 o 
 -11  -2   2      248.80      231.00     13.16 o 
 -10  -2   2      398.23      382.72     24.21 o 
  -9  -2   2      403.49      361.62     31.85 o 
  -8  -2   2        4.12       22.60     15.94 o 
  -7  -2   2       73.24       76.45      7.04 o 
  -6  -2   2      472.90      485.20     11.46 o 
  -5  -2   2      223.81      192.41      8.19 o 
  -4  -2   2     2495.64     2435.71     16.35 o 
  -3  -2   2        7.21       21.89      5.70 o 
  -2  -2   2        4.15       -3.70      4.50 o 
  -1  -2   2     5807.35     6490.41     33.28 o 
   0  -2   2     2421.23     2530.77     21.01 o 
   1  -2   2      195.08      267.65      8.41 o 
   2  -2   2      733.15      782.78     56.71 o 
   3  -2   2     1717.99     1562.10     23.09 o 
   4  -2   2       16.94       55.41     17.01 o 
   5  -2   2      167.26      151.77     11.15 o 
   6  -2   2     3053.18     2723.14     37.62 o 
   7  -2   2       14.33        4.06     15.85 o 
   8  -2   2      408.74      341.53     28.18 o 
   9  -2   2     3433.69     3423.43    227.03 o 
  10  -2   2       65.00       50.09     13.18 o 
  11  -2   2       35.72       14.55     18.38 o 
  12  -2   2      250.08      273.16     16.45 o 
 -13  -1   2       25.96      -16.22     25.29 o 
 -12  -1   2       25.85       36.61     10.05 o 
 -11  -1   2      309.30      301.38     14.48 o 
 -10  -1   2      190.60      191.46     18.19 o 
  -9  -1   2      406.55      374.11     23.20 o 
  -8  -1   2     1001.70      860.93     16.47 o 
  -7  -1   2       93.84       79.55      8.87 o 
  -5  -1   2     2503.74     2470.88     45.78 o 
  -4  -1   2     1561.65     1433.00     13.65 o 
  -3  -1   2       96.36       67.11      4.43 o 
  -2  -1   2     5302.55     5293.60    228.61 o 
  -1  -1   2     1704.59     1732.74     14.81 o 
   0  -1   2      307.01      329.05      8.96 o 
   1  -1   2       27.74       61.35      3.33 o 
   2  -1   2      179.14      179.46      9.98 o 
   4  -1   2       10.77       16.22     14.42 o 
   5  -1   2      153.43      136.68     11.21 o 
   6  -1   2     1149.10     1189.24     27.03 o 
   7  -1   2      618.70      616.34     25.57 o 
   8  -1   2      178.88      208.01     12.73 o 
   9  -1   2      338.82      303.21     13.65 o 
  10  -1   2       71.38       82.10     13.27 o 
  11  -1   2     1100.10     1073.70     43.70 o 
  12  -1   2      372.60      387.13     38.91 o 
  13  -1   2      271.85      301.68     28.38 o 
 -13   0   2      328.28      283.09     22.75 o 
 -12   0   2       73.41       76.59     20.45 o 
 -11   0   2       11.36       33.09     16.05 o 
 -10   0   2      226.50      252.61     12.82 o 
  -9   0   2       84.18       96.64     10.75 o 
  -8   0   2      143.22      144.74      9.77 o 
  -7   0   2        3.95       -2.09     11.01 o 
  -5   0   2      203.76      155.91      6.83 o 
  -4   0   2     1766.35     1749.38     16.61 o 
  -3   0   2      503.00      464.72      9.38 o 
  -2   0   2      993.84     1171.10     17.85 o 
  -1   0   2     1915.65     1780.92     53.34 o 
   0   0   2      499.36      514.04      9.13 o 
   1   0   2     1278.91     1335.72     11.43 o 
   2   0   2     4011.62     3901.75     21.06 o 
   3   0   2      592.82      745.16     18.24 o 
   4   0   2     1857.71     1839.40     24.44 o 
   5   0   2     2688.61     2472.22     50.63 o 
   6   0   2      699.55      843.70     21.34 o 
   7   0   2     1986.56     1988.42     23.40 o 
   8   0   2        3.94       64.80     46.91 o 
   9   0   2       17.52       33.47     11.66 o 
  10   0   2       45.54       43.11     12.47 o 
  11   0   2     1042.96      971.21     22.04 o 
  12   0   2      166.29      144.42     33.84 o 
  13   0   2      529.27      493.78     37.79 o 
 -13   1   2       16.77      -23.42     29.56 o 
 -12   1   2      552.71      583.25     28.10 o 
 -11   1   2      135.52      137.27     11.56 o 
 -10   1   2        8.91       18.89      9.83 o 
  -9   1   2      226.20      216.02     11.73 o 
  -8   1   2      543.58      539.13     14.05 o 
  -7   1   2      513.84      487.95     30.92 o 
  -6   1   2     1936.70     1902.41     18.83 o 
  -5   1   2      376.18      496.40     10.21 o 
  -4   1   2     1191.37     1141.70     52.54 o 
  -3   1   2      258.91      211.29      6.90 o 
  -2   1   2     2286.39     2223.85     92.78 o 
  -1   1   2       24.24       36.73      2.44 o 
   0   1   2       15.15       23.43      2.18 o 
   1   1   2       81.29       87.50      2.14 o 
   2   1   2     2019.81     2088.67     32.83 o 
   3   1   2      748.91      882.42     23.93 o 
   4   1   2      200.21      152.30      9.46 o 
   5   1   2      614.90      595.81     13.20 o 
   6   1   2     2553.55     2568.63     22.17 o 
   7   1   2      239.59      419.89     42.21 o 
   8   1   2       14.18       15.07     10.40 o 
   9   1   2       33.30       27.20     10.21 o 
  10   1   2      138.57      156.23     21.32 o 
  11   1   2      261.39      211.72     14.30 o 
  12   1   2     2499.63     2608.27     36.18 o 
  13   1   2      261.88      238.32     13.95 o 
 -12   2   2       79.34       63.07     17.79 o 
 -11   2   2      114.95       78.67     19.03 o 
 -10   2   2       15.67        0.96     23.65 o 
  -9   2   2       16.40       27.59     10.00 o 
  -8   2   2      114.21      105.92      8.57 o 
  -7   2   2      285.32      261.64      9.93 o 
  -6   2   2      351.99      479.55     35.53 o 
  -5   2   2    14131.10    14407.73    604.87 o 
  -4   2   2        3.37       -9.01      9.01 o 
  -3   2   2     1845.17     1815.01     20.87 o 
  -2   2   2     1903.35     1645.96    138.70 o 
  -1   2   2     1138.47     1047.25     32.23 o 
   0   2   2      293.46      297.92      5.39 o 
   1   2   2     2123.67     2108.66     43.70 o 
   2   2   2     1211.35     1218.30     25.05 o 
   3   2   2     1272.38     1194.00     17.23 o 
   4   2   2     1714.81     1633.84     35.53 o 
   5   2   2       38.74       79.57     10.03 o 
   6   2   2      561.35      647.80     14.21 o 
   7   2   2      585.86      623.28     19.03 o 
   8   2   2       64.05       80.57      9.20 o 
   9   2   2        8.86       15.96     19.25 o 
  10   2   2       60.52       67.30     18.86 o 
  11   2   2       60.30       44.86     29.22 o 
  12   2   2      223.24      213.52     13.58 o 
  13   2   2      205.88      243.84     18.01 o 
 -12   3   2       72.96       25.51     17.57 o 
 -11   3   2       10.09       50.74     18.92 o 
 -10   3   2        0.33        6.40     18.22 o 
  -9   3   2       94.41       98.45     18.66 o 
  -8   3   2      190.67      248.41     11.28 o 
  -7   3   2     2819.06     2777.81    154.67 o 
  -6   3   2       41.28       37.75      8.22 o 
  -5   3   2        1.97      -11.85     21.79 o 
  -4   3   2      967.92     1238.14    214.55 o 
  -3   3   2      571.40      589.86     29.00 o 
  -2   3   2        5.22        1.80      8.51 o 
  -1   3   2    18323.12    20382.14    531.01 o 
   0   3   2       56.93      100.45     10.83 o 
   1   3   2       16.39       57.55      8.34 o 
   2   3   2     6086.42     6192.09     46.78 o 
   3   3   2      657.07      698.18     16.83 o 
   4   3   2     3629.34     3741.47     48.86 o 
   5   3   2     2252.91     2162.68     28.94 o 
   6   3   2       39.72       56.65     12.50 o 
   7   3   2     2288.75     2213.36     85.57 o 
   9   3   2        4.22        6.87     20.95 o 
  10   3   2      331.16      285.94     35.05 o 
  11   3   2      411.60      426.90     16.36 o 
  12   3   2        0.31      -17.47     17.47 o 
  13   3   2      258.53      252.42     15.05 o 
 -11   4   2       19.87       42.86     19.66 o 
 -10   4   2       42.32       41.82      8.44 o 
  -9   4   2      352.42      382.57     11.13 o 
  -8   4   2      542.22      586.91     12.33 o 
  -7   4   2       81.37      279.45    215.32 o 
  -6   4   2     1465.57     1483.47     75.35 o 
  -5   4   2      819.84      900.42     74.95 o 
  -4   4   2       15.38       23.99      8.90 o 
  -3   4   2    11645.79    11952.23    453.41 o 
  -2   4   2      456.17      551.90     13.23 o 
  -1   4   2     6867.29     6415.48     75.46 o 
   0   4   2     1067.55     1106.69     31.14 o 
   1   4   2     5008.50     5209.84     74.33 o 
   2   4   2      140.17      139.43      4.51 o 
   3   4   2       93.85      104.21      6.95 o 
   4   4   2       55.40       56.14      4.26 o 
   5   4   2     1340.61     1327.08     21.92 o 
   6   4   2     3879.48     4054.92    137.78 o 
   7   4   2      506.97      547.78     52.06 o 
   8   4   2      182.24      129.69     10.12 o 
   9   4   2      963.48      880.26     20.47 o 
  10   4   2      161.95      151.63     12.20 o 
  11   4   2      167.81      125.07      9.91 o 
  12   4   2      381.08      435.91     16.55 o 
  13   4   2       84.74       74.72      9.63 o 
 -11   5   2        9.23       18.92     19.94 o 
 -10   5   2      189.25      267.89     25.00 o 
  -9   5   2      291.21      204.95     64.02 o 
  -8   5   2      657.29      608.14     62.83 o 
  -7   5   2      240.61      254.91     12.84 o 
  -6   5   2      134.12      528.36     31.68 o 
  -5   5   2      140.78      123.43      6.64 o 
  -4   5   2      245.61      245.41     29.39 o 
  -3   5   2       14.92       12.83     12.70 o 
  -2   5   2    12909.92    13994.99    444.72 o 
  -1   5   2      699.62      570.95     11.63 o 
   0   5   2     1177.78     1091.78     14.47 o 
   1   5   2      122.59      123.82      4.27 o 
   2   5   2      422.03      451.67     12.43 o 
   3   5   2       18.66       53.29      4.86 o 
   4   5   2     7550.24     7875.44    143.09 o 
   5   5   2        0.29       24.66     18.07 o 
   6   5   2     2289.96     2472.89     31.44 o 
   7   5   2       35.36       37.70     12.21 o 
   8   5   2       19.78       32.58     10.40 o 
   9   5   2      768.91      826.23     24.76 o 
  10   5   2      715.71      727.74     21.19 o 
  11   5   2       14.16       26.89     18.12 o 
  12   5   2        8.34       13.93     10.12 o 
  13   5   2        4.40       -6.31     26.98 o 
 -11   6   2       15.36       43.65     20.05 o 
 -10   6   2      195.81      212.92     21.01 o 
  -9   6   2      475.55      489.77     28.89 o 
  -8   6   2       67.34       64.75     73.99 o 
  -7   6   2      198.48      138.54     37.23 o 
  -6   6   2      442.32      485.94     12.04 o 
  -5   6   2      416.95      485.53     21.26 o 
  -4   6   2     1198.76     1275.45     44.74 o 
  -3   6   2       19.97       30.43      4.97 o 
  -2   6   2        1.13        3.59      7.70 o 
  -1   6   2     2837.55     2946.03    238.66 o 
   0   6   2      323.79      371.46      9.15 o 
   1   6   2      446.29      450.12     17.78 o 
   2   6   2     1904.89     1962.50     57.80 o 
   3   6   2     4246.00     3848.08     84.17 o 
   4   6   2      584.88      563.92      9.93 o 
   5   6   2     5378.36     5574.23     93.50 o 
   6   6   2      288.03      280.51      7.96 o 
   7   6   2       85.52       81.44      5.71 o 
   8   6   2     2064.56     2140.12     24.42 o 
   9   6   2        3.65       22.04     20.30 o 
  10   6   2      778.76      791.31     26.86 o 
  11   6   2      155.40      146.91      7.28 o 
  12   6   2        3.77       21.77     15.91 o 
  13   6   2       18.98       18.69     17.74 o 
 -10   7   2      149.50      203.69     22.64 o 
  -9   7   2      488.00      463.24     28.83 o 
  -8   7   2      179.77      137.85     11.05 o 
  -7   7   2     1052.49      536.62    398.48 o 
  -6   7   2       37.05       14.04      5.01 o 
  -5   7   2      988.49      913.61     56.82 o 
  -3   7   2     4922.57     4936.93    349.41 o 
  -2   7   2      144.26      136.81      5.17 o 
  -1   7   2     1648.69     1705.13     13.13 o 
   0   7   2     6647.26     6894.61    238.29 o 
   1   7   2     1357.66     1326.92     38.57 o 
   2   7   2     1704.13     1629.52     54.35 o 
   3   7   2     2565.96     2701.05    102.97 o 
   4   7   2     1540.65     1496.46     14.71 o 
   5   7   2      832.98      883.57     37.29 o 
   6   7   2       37.62       62.31     11.01 o 
   7   7   2      237.31      231.61      6.27 o 
   8   7   2      231.78      236.41     13.79 o 
   9   7   2     1429.51     1434.01     19.01 o 
  10   7   2      132.72      112.00      9.85 o 
  11   7   2       74.71       81.30     17.20 o 
  12   7   2       10.14        7.29     22.36 o 
  13   7   2        9.37        1.34     49.61 o 
 -10   8   2       45.60       55.98     20.61 o 
  -9   8   2       14.08       49.73     21.63 o 
  -8   8   2      165.50      211.35     24.21 o 
  -7   8   2       40.45       36.78     19.66 o 
  -6   8   2     1057.17     1014.95     27.99 o 
  -5   8   2      244.91      136.91    128.17 o 
  -4   8   2      285.74      316.04     18.58 o 
  -3   8   2     1020.03     1048.67     18.41 o 
  -2   8   2      604.22      657.03     16.15 o 
  -1   8   2      132.20      152.53      7.56 o 
   0   8   2      438.07      416.69     16.22 o 
   1   8   2     5207.69     5894.81    382.05 o 
   2   8   2      591.65      462.21     17.32 o 
   3   8   2      685.62      632.76     14.89 o 
   4   8   2       90.80      114.67      6.74 o 
   5   8   2      444.78      432.31     22.12 o 
   6   8   2       30.69       43.46     12.17 o 
   7   8   2     4044.09     4307.79     69.08 o 
   8   8   2       76.18      217.65     25.63 o 
   9   8   2     1414.34     1436.10     18.96 o 
  10   8   2      201.02      199.95     10.31 o 
  11   8   2        2.10       25.86     18.75 o 
  12   8   2       81.55       78.81     12.02 o 
  13   8   2      400.40      226.19    154.45 o 
  -8   9   2      813.81      847.42     33.28 o 
  -7   9   2       16.67       25.80     20.61 o 
  -6   9   2      695.14      742.95     29.62 o 
  -5   9   2       66.08      301.23     25.51 o 
  -4   9   2     1109.53     1159.35     28.78 o 
  -3   9   2        4.05      -21.23     21.23 o 
  -2   9   2      703.79      667.52     15.21 o 
  -1   9   2      345.22      338.81     10.38 o 
   0   9   2      260.34      243.95      8.33 o 
   1   9   2      485.29      547.20     13.72 o 
   2   9   2       22.63       20.56      4.96 o 
   3   9   2      141.18      133.39      8.82 o 
   4   9   2       24.30       22.82      9.25 o 
   5   9   2       33.17       34.96      9.26 o 
   6   9   2     3420.98     3426.56     44.98 o 
   7   9   2      221.87      196.49      9.02 o 
   8   9   2     1983.27     2125.89     26.17 o 
   9   9   2        0.14       17.99      9.28 o 
  10   9   2      205.83      221.00     11.43 o 
  11   9   2      155.62      144.35     29.20 o 
  12   9   2        7.50       26.37     19.66 o 
  -8  10   2        3.80      -27.31     27.31 o 
  -7  10   2      378.07      408.78     22.08 o 
  -6  10   2      268.56      318.74     23.65 o 
  -5  10   2      695.23      750.34     30.57 o 
  -4  10   2     1209.73     1299.74     29.62 o 
  -3  10   2      431.52      496.41     23.82 o 
  -2  10   2      203.01      189.63     14.00 o 
  -1  10   2      230.10      293.09     12.35 o 
   0  10   2     1673.65     1801.26    114.66 o 
   1  10   2     1198.42     1229.94     13.08 o 
   2  10   2     1160.45     1179.64     22.65 o 
   3  10   2       20.70       58.87      9.44 o 
   4  10   2      214.43      180.75     16.29 o 
   5  10   2       33.45       28.57      9.05 o 
   6  10   2      601.14      636.39     14.98 o 
   7  10   2      173.90      134.34      9.65 o 
   8  10   2      555.43      545.70     29.00 o 
   9  10   2       17.86       21.22      8.60 o 
  10  10   2       31.54       26.97     11.05 o 
  11  10   2      201.45      199.60     14.68 o 
  12  10   2      611.20      665.62     24.05 o 
  -8  11   2       12.21        9.41     18.47 o 
  -7  11   2       28.07       -2.88     27.48 o 
  -6  11   2       83.21      108.97     22.86 o 
  -5  11   2      799.74      831.99     26.58 o 
  -4  11   2        3.40        2.02     15.54 o 
  -3  11   2     1235.26     1234.49     21.61 o 
  -2  11   2        1.05      -12.03     15.99 o 
  -1  11   2      122.03      138.87      7.82 o 
   0  11   2      542.05      513.16     21.37 o 
   1  11   2     1468.89     1508.83     16.18 o 
   2  11   2      390.56      387.85     27.65 o 
   3  11   2      573.31      511.99     13.67 o 
   4  11   2      345.47      471.57     36.72 o 
   5  11   2      590.34      578.46     26.50 o 
   6  11   2       21.69       16.02      9.11 o 
   7  11   2     1370.29     1436.04     36.99 o 
   8  11   2      274.93      255.44     12.41 o 
   9  11   2      206.91      187.88     20.04 o 
  10  11   2      568.00      587.21     26.44 o 
  11  11   2       44.11       70.47     14.15 o 
  12  11   2      206.90      198.48     35.42 o 
  -7  12   2      580.48      533.13     28.38 o 
  -6  12   2      294.10      380.57     24.61 o 
  -5  12   2      588.05      738.56     29.28 o 
  -4  12   2      265.87      305.06     23.76 o 
  -3  12   2      317.81      252.62     19.55 o 
  -2  12   2       20.05       59.47     13.97 o 
  -1  12   2      510.78      541.35     14.86 o 
   0  12   2       35.75       29.57     10.95 o 
   1  12   2     1323.05      722.23    342.08 o 
   2  12   2        0.45        6.38      3.87 o 
   3  12   2      105.32       91.23      7.36 o 
   4  12   2      432.77      365.41     30.25 o 
   5  12   2        2.68       15.41     18.29 o 
   6  12   2      225.33      201.42     14.48 o 
   7  12   2       48.52       35.94     12.09 o 
   8  12   2      134.09      135.42     21.01 o 
   9  12   2      258.19      284.55     12.84 o 
  10  12   2      136.39      111.71     26.16 o 
  11  12   2      288.52      336.81     19.30 o 
  12  12   2       35.49       78.56     19.03 o 
  -6  13   2      336.64      377.09     25.74 o 
  -5  13   2      113.70      119.10     21.34 o 
  -4  13   2      394.05      398.08     21.96 o 
  -3  13   2        0.81       -5.58     21.91 o 
  -2  13   2      290.92      293.34     44.97 o 
  -1  13   2     1267.65     1002.88    226.28 o 
   0  13   2      968.67      543.02    282.39 o 
   1  13   2       95.71       50.41     25.15 o 
   2  13   2        9.91       33.30     20.92 o 
   3  13   2      256.91      246.38     31.01 o 
   4  13   2      753.13      748.75     26.83 o 
   5  13   2      403.18      386.88     13.92 o 
   6  13   2      112.30      110.92      9.48 o 
   7  13   2        1.08      -16.81     16.81 o 
   8  13   2       37.20       21.07     18.91 o 
   9  13   2       77.20       95.34     11.65 o 
  10  13   2       62.47       58.79     14.18 o 
  11  13   2      269.12      304.55     32.55 o 
  -6  14   2       90.13       84.25     14.48 o 
  -5  14   2       31.99       47.82     16.39 o 
  -4  14   2       14.16       37.62     14.48 o 
  -3  14   2      128.95      132.12     14.87 o 
  -2  14   2      557.07      397.56    163.03 o 
  -1  14   2      158.15      101.54     73.21 o 
   0  14   2      191.73      113.42     80.24 o 
   1  14   2      323.57      345.60     23.03 o 
   2  14   2       20.48       21.12     19.83 o 
   3  14   2      183.47      165.05     38.18 o 
   4  14   2      180.29      188.47     12.15 o 
   5  14   2      472.73      443.87     16.00 o 
   6  14   2        2.07       26.31     20.08 o 
   7  14   2      361.40      346.44     19.78 o 
   8  14   2       80.48      110.24     27.12 o 
   9  14   2        1.08       42.50     25.54 o 
  10  14   2      428.30      450.18     29.90 o 
  -5  15   2      113.32      102.26     16.61 o 
  -4  15   2      106.11      105.59     13.74 o 
  -3  15   2      189.54       56.71     12.22 o 
  -2  15   2      357.37      285.17    164.61 o 
  -1  15   2      732.94      766.55     31.03 o 
   0  15   2        0.68        4.84     15.66 o 
   1  15   2      104.59       87.63     12.33 o 
   2  15   2       78.99       72.03     20.16 o 
   3  15   2      204.68      166.77     12.32 o 
   4  15   2      210.77      229.51     60.93 o 
   5  15   2      132.51      151.25     12.88 o 
   6  15   2        0.86        4.44      7.94 o 
   7  15   2       14.35       22.55     36.12 o 
   8  15   2        3.93       34.54     14.63 o 
   9  15   2      136.34      146.75     19.60 o 
  -2  16   2      454.97      452.93     23.03 o 
   0  16   2       35.97       15.04     12.22 o 
   1  16   2      146.61      214.10     22.24 o 
   2  16   2      136.27      180.93     23.26 o 
   3  16   2      427.95      454.86     25.00 o 
   4  16   2      401.93      364.28     17.15 o 
   5  16   2        2.65        1.54     14.64 o 
   6  16   2       40.92       46.62     16.67 o 
   7  16   2      121.51      100.34     17.18 o 
   1  17   2       84.53      196.03     25.63 o 
   2  17   2       48.51       76.59     25.18 o 
   3  17   2       18.59       21.68     19.37 o 
   4  17   2      279.67      249.81     28.33 o 
   5  17   2      184.49      144.56     25.29 o 
  -4 -15   3      360.85      448.60     31.09 o 
  -3 -15   3      216.91      224.86     29.06 o 
  -2 -15   3       11.69        0.17     17.40 o 
  -1 -15   3        8.72       -5.58     20.73 o 
   0 -15   3       54.16       91.73     26.58 o 
   1 -15   3       26.49       35.59     12.27 o 
   2 -15   3       90.43       32.94      9.52 o 
  -6 -14   3      231.99      281.34     25.85 o 
  -5 -14   3       62.91       52.54     23.09 o 
  -4 -14   3      236.27      252.85     28.61 o 
  -3 -14   3     1609.93     1646.29     45.44 o 
  -2 -14   3       23.06      -27.43     27.43 o 
  -1 -14   3      167.68      191.92     19.94 o 
   0 -14   3       53.15       79.51     28.04 o 
   1 -14   3      211.73      176.72     20.95 o 
   2 -14   3      131.48       90.61     15.21 o 
   3 -14   3      289.91      262.37     21.06 o 
  -8 -13   3      602.75      630.65     24.88 o 
  -7 -13   3       13.71      -20.68     20.68 o 
  -6 -13   3       13.69       20.32     22.69 o 
  -5 -13   3       35.49        4.06     22.69 o 
  -4 -13   3      269.95      281.23     29.22 o 
  -3 -13   3      153.44      138.59     22.02 o 
  -2 -13   3      229.49      244.91     18.58 o 
  -1 -13   3      181.62      214.90     22.53 o 
   0 -13   3       80.26      110.27     15.15 o 
   1 -13   3        2.32       15.38     22.13 o 
   2 -13   3      175.40       92.50     74.95 o 
   3 -13   3      358.40      236.68     98.47 o 
   4 -13   3      287.14      222.58     43.95 o 
   5 -13   3       85.87       94.78     17.12 o 
   6 -13   3       14.47       34.52     14.98 o 
  -9 -12   3      177.33      245.92     17.84 o 
  -8 -12   3       58.09      121.58     23.26 o 
  -7 -12   3      150.97      152.26     13.18 o 
  -6 -12   3      285.76      333.73     51.61 o 
  -5 -12   3        5.43        5.84     16.27 o 
  -4 -12   3      983.58     1231.37     41.27 o 
  -3 -12   3       22.02       15.15     17.23 o 
  -2 -12   3     1223.93     1151.57     35.76 o 
  -1 -12   3      173.21      203.75     23.37 o 
   0 -12   3       39.41       25.92      5.50 o 
   1 -12   3       59.21       18.94     12.53 o 
   2 -12   3      167.28      159.05    100.32 o 
   3 -12   3       25.60       18.96     10.28 o 
   4 -12   3       27.13       21.43     18.19 o 
   5 -12   3        0.55       -6.92     23.54 o 
   6 -12   3       49.93       47.48     17.62 o 
 -10 -11   3       11.49       18.40     17.12 o 
  -9 -11   3      451.04      449.67     22.64 o 
  -8 -11   3       19.40       -4.87     31.71 o 
  -7 -11   3        0.67        0.01     25.85 o 
  -6 -11   3      396.28      431.47     34.24 o 
  -5 -11   3      213.62      227.28     14.68 o 
  -4 -11   3       27.27       27.93     23.09 o 
  -3 -11   3     1878.23     1865.35     38.74 o 
  -2 -11   3       35.66       12.95     16.28 o 
  -1 -11   3      145.58       80.37     41.96 o 
   0 -11   3     1300.62      901.99    504.63 o 
   1 -11   3      121.90       95.35     12.92 o 
   2 -11   3      120.43      110.28     29.22 o 
   3 -11   3      988.19     1048.93     85.68 o 
   4 -11   3      181.99      164.18     23.71 o 
   5 -11   3       30.12       47.93     16.22 o 
   6 -11   3      317.63      294.47     24.32 o 
   7 -11   3       20.80       40.49     16.28 o 
 -11 -10   3      612.76      617.94     30.57 o 
 -10 -10   3      343.79      345.21     67.07 o 
  -9 -10   3      220.05      255.40     63.04 o 
  -8 -10   3       66.55       52.41     16.16 o 
  -7 -10   3      295.59      284.09     14.66 o 
  -6 -10   3       50.79       30.51     14.57 o 
  -5 -10   3     2098.03     2207.19     50.68 o 
  -4 -10   3      246.60      265.77     18.30 o 
  -3 -10   3      107.29      115.62     14.25 o 
  -2 -10   3        1.30       15.67      3.80 o 
  -1 -10   3       97.71       48.28     29.22 o 
   0 -10   3      655.44      589.10     67.89 o 
   1 -10   3      814.80      901.79     24.80 o 
   2 -10   3      582.08      617.26     16.12 o 
   3 -10   3      255.38      249.83     15.40 o 
   4 -10   3      495.24      499.90     16.05 o 
   5 -10   3      118.27      112.23     15.66 o 
   6 -10   3        0.59       13.46     17.06 o 
   7 -10   3      327.45      320.83     24.55 o 
   8 -10   3      207.86      213.43     21.96 o 
 -12  -9   3      281.25      270.30     23.20 o 
 -11  -9   3      108.35       72.65     12.85 o 
 -10  -9   3      323.63      308.86     18.14 o 
  -9  -9   3        6.32      -21.03     21.03 o 
  -8  -9   3      446.87      412.87     33.96 o 
  -7  -9   3      427.45      428.44     20.95 o 
  -6  -9   3      716.64      727.79     21.06 o 
  -5  -9   3       72.82       89.46     15.10 o 
  -4  -9   3     1408.26     1400.56     70.06 o 
  -3  -9   3       72.40       55.92     12.00 o 
  -2  -9   3       20.58        9.38      5.97 o 
  -1  -9   3     4354.58     4767.12    187.36 o 
   0  -9   3     1158.72     1192.68     71.38 o 
   1  -9   3     2326.61     2527.67     31.74 o 
   2  -9   3      268.14      275.92     12.77 o 
   3  -9   3       40.86       40.32      7.82 o 
   4  -9   3        3.83       22.22     20.30 o 
   5  -9   3      592.58      707.42     28.38 o 
   6  -9   3       15.72      -23.03     23.03 o 
   7  -9   3        8.48       13.62     18.36 o 
   8  -9   3      180.26      184.20     18.92 o 
 -12  -8   3      211.12      271.00     39.00 o 
 -11  -8   3      150.57      194.59     25.71 o 
 -10  -8   3      115.85      107.22     14.53 o 
  -9  -8   3        6.29       40.82     17.40 o 
  -8  -8   3      478.33      504.01     42.72 o 
  -7  -8   3        3.04        6.30     15.99 o 
  -6  -8   3      808.69      846.38     23.47 o 
  -5  -8   3      369.66      331.11     18.36 o 
  -4  -8   3       60.41       51.34     13.96 o 
  -3  -8   3      861.72      908.55     21.70 o 
  -2  -8   3      872.18      982.46     48.77 o 
  -1  -8   3       99.37       80.27      6.78 o 
   0  -8   3     2885.09     2902.32     33.42 o 
   1  -8   3      473.85      443.21     13.63 o 
   2  -8   3        2.73        8.47     11.18 o 
   3  -8   3       49.58       60.85      9.28 o 
   4  -8   3      522.60      544.94     15.04 o 
   5  -8   3      107.76       84.19     14.20 o 
   6  -8   3     2847.16     2901.82     48.32 o 
   7  -8   3       66.18       77.77     20.00 o 
   8  -8   3        8.83        5.24     19.20 o 
   9  -8   3       26.11       21.51     18.52 o 
 -12  -7   3       42.24       50.74     16.78 o 
 -11  -7   3      114.81       94.05     16.95 o 
 -10  -7   3       72.48       66.45     17.79 o 
  -9  -7   3      916.65      957.85     30.57 o 
  -8  -7   3      820.83      738.78     25.68 o 
  -7  -7   3     1148.74     1128.82     32.83 o 
  -6  -7   3      548.90      529.52     22.92 o 
  -5  -7   3      356.42      386.65     37.06 o 
  -4  -7   3       25.48        4.91     14.28 o 
  -3  -7   3       12.69       19.82     18.44 o 
  -2  -7   3     4898.91     5046.82    241.89 o 
  -1  -7   3     1483.82     1460.17     27.57 o 
   0  -7   3      145.31      119.66      8.27 o 
   1  -7   3      309.32      380.81     11.69 o 
   2  -7   3       40.36       28.97     10.54 o 
   3  -7   3     2263.75     2316.17     34.77 o 
   4  -7   3      102.28      116.09     21.29 o 
   5  -7   3      534.33      599.41     27.88 o 
   6  -7   3       46.57      118.54     19.55 o 
   7  -7   3      798.15      895.35     31.26 o 
   8  -7   3        3.44       -8.96     28.94 o 
   9  -7   3      134.49      121.87     21.79 o 
  10  -7   3      422.50      360.70     28.21 o 
 -12  -6   3        4.96      -23.59     23.59 o 
 -11  -6   3        1.72       -3.94     26.25 o 
 -10  -6   3        1.33       31.60     19.88 o 
  -9  -6   3      325.70      396.00     23.59 o 
  -8  -6   3      142.70      133.07     13.06 o 
  -7  -6   3     1285.85     1122.74     26.41 o 
  -6  -6   3      154.62      156.38     13.23 o 
  -5  -6   3      131.61      142.76     12.50 o 
  -4  -6   3      587.23      682.64     25.29 o 
  -3  -6   3     2073.01     1966.35     37.99 o 
  -2  -6   3      648.56      627.27     16.66 o 
  -1  -6   3     1129.92     1113.20     13.15 o 
   0  -6   3      633.53      642.45     32.58 o 
   1  -6   3     1512.52     1427.55     16.34 o 
   2  -6   3     2202.75     2280.08     20.48 o 
   3  -6   3     1660.17     1582.40     38.97 o 
   4  -6   3      337.59      343.88     14.76 o 
   5  -6   3      662.38      660.39     23.42 o 
   6  -6   3      321.84      290.13     19.71 o 
   7  -6   3       17.95       56.09     19.20 o 
   8  -6   3      564.11      582.46     30.46 o 
   9  -6   3       32.55        1.91     19.88 o 
  10  -6   3       85.10       77.50     16.84 o 
 -12  -5   3       35.42       30.98     14.93 o 
 -11  -5   3       29.13       50.74     17.46 o 
 -10  -5   3      115.06      130.53     13.57 o 
  -9  -5   3      388.77      389.12     30.89 o 
  -8  -5   3      245.64      304.10     14.98 o 
  -7  -5   3      368.25      370.38     24.97 o 
  -6  -5   3       12.06       40.26     15.66 o 
  -5  -5   3      510.93      484.14     21.40 o 
  -4  -5   3       51.69       51.08     15.94 o 
  -3  -5   3      298.38      282.70     17.96 o 
  -2  -5   3     1097.51     1226.78     17.97 o 
  -1  -5   3       61.52       48.43     14.70 o 
   0  -5   3      269.40      369.16     14.95 o 
   1  -5   3      124.97       96.94     11.82 o 
   2  -5   3      116.74       78.87      9.80 o 
   3  -5   3      300.30      292.91     21.77 o 
   4  -5   3     2912.03     2811.25    109.68 o 
   5  -5   3     1594.30     1550.11     31.76 o 
   6  -5   3       38.36       71.24     20.22 o 
   7  -5   3      663.63      679.66     26.75 o 
   8  -5   3        9.55       -5.13     22.02 o 
   9  -5   3     1871.88     1769.06     41.90 o 
  10  -5   3      345.67      316.02     17.54 o 
  11  -5   3      116.30      119.66     12.45 o 
 -12  -4   3        0.54       22.30     13.34 o 
 -11  -4   3        8.73       23.50      9.85 o 
 -10  -4   3      160.11      212.89     13.79 o 
  -9  -4   3      231.93      265.65     43.70 o 
  -8  -4   3      468.75      460.96     13.82 o 
  -7  -4   3      438.76      426.52     12.97 o 
  -6  -4   3     1034.49     1041.42     18.52 o 
  -4  -4   3     1094.37     1012.82     20.11 o 
  -2  -4   3      613.44      560.90     16.95 o 
  -1  -4   3        8.76        8.27     13.01 o 
   0  -4   3      360.64      330.00     12.67 o 
   1  -4   3     2810.43     3026.08    145.48 o 
   2  -4   3     3564.98     3441.62    161.40 o 
   3  -4   3        1.54       11.02      6.51 o 
   4  -4   3       73.77      100.69     11.60 o 
   5  -4   3        2.69      -16.22     22.81 o 
   6  -4   3     1654.02     1557.20     32.05 o 
   7  -4   3      129.82      135.21     14.20 o 
   8  -4   3      646.65      636.24     25.29 o 
   9  -4   3       23.00       12.24     18.97 o 
  10  -4   3      441.06      391.33     16.73 o 
  11  -4   3      340.24      322.25     17.25 o 
 -12  -3   3      124.41      140.73     12.30 o 
 -11  -3   3      191.41      183.03     12.39 o 
 -10  -3   3      123.21      114.33      9.11 o 
  -9  -3   3      379.20      448.26     14.26 o 
  -8  -3   3       49.88       52.15     17.23 o 
  -7  -3   3      914.11      845.62     37.20 o 
  -6  -3   3      259.61      277.63     10.31 o 
  -5  -3   3      489.46      437.22      9.56 o 
  -4  -3   3        0.74        2.99      5.43 o 
  -3  -3   3     1804.92     1721.31     23.82 o 
  -2  -3   3      336.53      317.78     10.93 o 
   0  -3   3       28.33        8.34      6.14 o 
   1  -3   3      774.19      787.67     16.78 o 
   2  -3   3       15.42        8.50      7.96 o 
   3  -3   3     2956.82     2786.53     47.56 o 
   4  -3   3      144.82      183.47     11.49 o 
   5  -3   3       71.68      239.39     15.38 o 
   6  -3   3      781.18      655.50     25.91 o 
   7  -3   3      486.55      565.84     21.34 o 
   8  -3   3      179.40      196.31     17.62 o 
   9  -3   3       35.26       46.34     22.27 o 
  10  -3   3        1.85       28.63     13.43 o 
  11  -3   3      105.88      116.35     29.28 o 
  12  -3   3       50.94       40.72     12.42 o 
 -12  -2   3       65.14       32.83     15.83 o 
 -11  -2   3      607.27      609.86     16.37 o 
 -10  -2   3        6.83       22.95     30.07 o 
  -9  -2   3      940.64      954.02     63.55 o 
  -8  -2   3      224.23      206.85     11.24 o 
  -7  -2   3      892.78      839.24     21.57 o 
  -6  -2   3       14.98        0.91     23.93 o 
  -5  -2   3      449.52      435.53     19.37 o 
  -4  -2   3     1608.90     1640.65     15.88 o 
  -3  -2   3     1240.46     1015.25     44.71 o 
  -2  -2   3        9.37        6.59     11.60 o 
   0  -2   3      524.54      535.10     13.40 o 
   1  -2   3     4119.44     4559.75    433.99 o 
   2  -2   3       17.80        7.07      6.78 o 
   3  -2   3      644.24      875.82     10.70 o 
   4  -2   3       27.57       21.63     14.53 o 
   5  -2   3     1138.44      951.15     23.42 o 
   6  -2   3     1455.83     1422.78     27.37 o 
   7  -2   3     1937.15     1707.34     34.13 o 
   8  -2   3     2104.65     2210.63     28.02 o 
   9  -2   3     1133.93     1240.27     23.53 o 
  10  -2   3       51.64       70.27     21.06 o 
  11  -2   3       98.11       97.85     14.73 o 
  12  -2   3      276.49      225.31     15.46 o 
 -12  -1   3       28.41       52.20     18.30 o 
 -11  -1   3      154.17      162.39     10.88 o 
 -10  -1   3      562.39      537.01     27.85 o 
  -9  -1   3      502.01      501.54     25.80 o 
  -8  -1   3      151.16      155.52     10.98 o 
  -7  -1   3       17.20       56.72      9.11 o 
  -6  -1   3      390.39      382.43      9.80 o 
  -5  -1   3     2218.82     1994.43     17.45 o 
  -4  -1   3     1947.65     1795.08     15.01 o 
  -3  -1   3     2980.63     2796.17     23.59 o 
  -2  -1   3     1819.89     1606.48     17.68 o 
   0  -1   3      288.58      383.78     12.67 o 
   1  -1   3     1039.59      921.92     13.57 o 
   2  -1   3     4354.78     4666.34     75.89 o 
   3  -1   3      265.22      315.93     11.82 o 
   4  -1   3     1024.07      958.58     18.81 o 
   5  -1   3     1420.92     1286.56     25.51 o 
   6  -1   3        1.64       -4.62     21.46 o 
   7  -1   3        2.97      205.38     16.50 o 
   8  -1   3      430.81      471.95     59.47 o 
   9  -1   3      134.72      138.96     36.61 o 
  10  -1   3      141.15      173.18     13.68 o 
  11  -1   3      148.44      156.02     13.91 o 
  12  -1   3       15.33       41.52     15.40 o 
 -13   0   3       22.04       47.93     17.85 o 
 -12   0   3     1358.34     1350.14     38.01 o 
 -11   0   3        0.40        1.30     20.08 o 
 -10   0   3       47.71       66.78      8.16 o 
  -9   0   3        0.39        7.17      9.22 o 
  -8   0   3      628.71      595.69     13.88 o 
  -7   0   3        8.11       19.40      8.59 o 
  -6   0   3     1755.04     1702.21     22.30 o 
  -5   0   3      411.43      413.46     20.30 o 
  -4   0   3      518.14      448.73     15.24 o 
  -3   0   3     5983.81     5915.60     60.46 o 
  -2   0   3     3487.18     3370.60     24.41 o 
  -1   0   3     4121.87     4313.17     29.28 o 
   0   0   3     5432.35     5133.39     27.88 o 
   1   0   3       48.45       61.55      5.01 o 
   2   0   3      592.97      418.81      9.35 o 
   3   0   3       62.53       72.03      7.26 o 
   4   0   3       75.54       83.80     10.08 o 
   5   0   3     1231.31     1397.50     25.18 o 
   6   0   3     2274.20     2097.74     33.25 o 
   7   0   3      126.60      136.73     16.42 o 
   8   0   3     2884.56     3225.54     51.89 o 
   9   0   3       87.91       62.60     18.72 o 
  10   0   3      959.52      966.99     36.38 o 
  11   0   3        0.63       14.33     25.12 o 
  12   0   3      211.97      208.10     23.59 o 
  13   0   3        0.04       -6.36     24.55 o 
 -13   1   3        3.07       36.04     18.30 o 
 -12   1   3      195.84      174.12     18.75 o 
 -11   1   3     1084.01     1062.09     32.78 o 
 -10   1   3      251.56      245.14     19.20 o 
  -9   1   3       49.11       55.08     15.32 o 
  -8   1   3      191.28      174.44     10.08 o 
  -7   1   3      509.78      458.08     11.98 o 
  -6   1   3      944.08      967.31     18.02 o 
  -5   1   3     4156.42     3948.16    171.00 o 
  -4   1   3      611.37      656.34     28.61 o 
  -3   1   3      376.11      369.24      6.73 o 
  -2   1   3     6398.81     6389.89    197.67 o 
  -1   1   3     1505.34     1562.39     78.60 o 
   0   1   3     1896.07     1919.25     18.07 o 
   1   1   3     2874.14     2961.97     22.47 o 
   2   1   3      978.67     1053.76     15.71 o 
   3   1   3     4455.94     3758.09     26.47 o 
   4   1   3      177.74      207.42     11.52 o 
   5   1   3       12.31       11.10     11.66 o 
   6   1   3       47.16       72.44     12.92 o 
   7   1   3     1025.62     1122.98     35.36 o 
   8   1   3        3.65       -1.85     13.52 o 
   9   1   3     1193.64     1154.26     60.90 o 
  10   1   3       94.43       85.42     17.20 o 
  11   1   3     1197.87     1219.45     33.79 o 
  12   1   3      346.43      382.91     17.42 o 
  13   1   3       86.35       77.30     14.08 o 
 -12   2   3       10.06       29.66     14.50 o 
 -11   2   3      329.55      289.29     24.27 o 
 -10   2   3        0.94       19.48     17.46 o 
  -9   2   3      109.67      129.96      9.74 o 
  -8   2   3       11.00       21.93      8.79 o 
  -7   2   3      481.09      462.33     33.42 o 
  -6   2   3     3686.84     3419.06     47.19 o 
  -5   2   3      605.63      699.14     42.10 o 
  -4   2   3      897.09      918.68     23.57 o 
  -3   2   3       82.13       75.90      4.68 o 
  -2   2   3      791.10      781.81     35.98 o 
  -1   2   3     4679.61     4327.39    115.66 o 
   0   2   3      324.75      309.33      7.69 o 
   1   2   3     9788.25     9242.20    205.19 o 
   2   2   3      205.31      277.93      9.14 o 
   3   2   3      888.44      913.15     33.48 o 
   4   2   3     1359.14     1360.20     34.85 o 
   5   2   3     2795.28     2804.30     38.60 o 
   6   2   3       54.94      154.35     71.61 o 
   7   2   3     1302.13     1374.52     30.46 o 
   8   2   3       39.49       33.25     22.92 o 
   9   2   3      331.68      280.24     15.07 o 
  10   2   3      102.57      264.11     22.92 o 
  11   2   3      396.89      417.62     20.87 o 
  12   2   3       60.90       68.20     21.57 o 
  13   2   3      448.47      383.30     16.13 o 
 -12   3   3      234.50      133.62     69.66 o 
 -11   3   3       52.30       47.87     18.07 o 
 -10   3   3      132.23      126.86     13.76 o 
  -9   3   3      880.50      961.92     30.60 o 
  -8   3   3      178.42      168.60      9.33 o 
  -7   3   3        1.33       20.28     10.14 o 
  -6   3   3     1200.52     1163.17     18.66 o 
  -5   3   3       73.70       71.92      5.51 o 
  -4   3   3      328.45      277.74      6.37 o 
  -3   3   3     1800.57     1759.28     65.41 o 
  -2   3   3     3177.44     3154.24    148.35 o 
  -1   3   3        6.12        9.98      5.87 o 
   0   3   3     5134.23     5056.07    131.57 o 
   1   3   3      191.83      213.68     28.68 o 
   2   3   3      178.95       98.44      7.52 o 
   3   3   3       20.55       22.90      7.15 o 
   4   3   3      221.75      241.74      8.85 o 
   5   3   3     1103.71     1092.26     11.02 o 
   6   3   3     3793.43     3380.77     55.44 o 
   7   3   3        0.82      251.16     17.51 o 
   8   3   3     2167.10     2191.46     48.15 o 
   9   3   3      399.22      385.33     12.63 o 
  10   3   3        2.20        0.35     20.92 o 
  11   3   3     1269.65     1342.02     27.24 o 
  12   3   3      208.00      177.84     22.81 o 
  13   3   3      569.20      586.74     39.59 o 
 -11   4   3      267.91      125.68     67.89 o 
 -10   4   3        6.43       11.82     13.09 o 
  -9   4   3       54.51       37.38      7.40 o 
  -8   4   3     1191.76     1128.25     45.93 o 
  -7   4   3     1097.75     1154.16     65.57 o 
  -6   4   3      313.43      422.55      9.64 o 
  -5   4   3      925.90      929.22     10.70 o 
  -4   4   3     3499.55     3418.51    534.57 o 
  -3   4   3      639.44      749.97     14.93 o 
  -2   4   3     5473.82     4838.85    185.19 o 
  -1   4   3      110.30       90.21      4.16 o 
   0   4   3       43.67       48.86      3.39 o 
   1   4   3     2837.43     3045.93     89.50 o 
   2   4   3     5460.74     5507.55     61.39 o 
   3   4   3     1670.20     1683.65     12.47 o 
   4   4   3     2688.95     2508.85     23.42 o 
   5   4   3      192.25      170.29      7.43 o 
   6   4   3       32.89       37.52     13.45 o 
   7   4   3        8.71       18.43     10.30 o 
   8   4   3        7.29       40.13     31.65 o 
   9   4   3        1.34      -14.86     34.88 o 
  10   4   3      244.20      229.91     11.92 o 
  11   4   3       49.63       56.69     12.98 o 
  12   4   3      609.18      631.89     58.94 o 
  13   4   3       21.64       12.38     13.69 o 
  14   4   3      152.06      186.40     24.61 o 
 -11   5   3       17.44       36.95     19.60 o 
 -10   5   3        0.41       -2.46      9.30 o 
  -9   5   3       60.35       17.46     42.91 o 
  -8   5   3      385.19      360.82     20.59 o 
  -7   5   3      141.51      106.56     12.04 o 
  -6   5   3      204.65      214.92     12.85 o 
  -5   5   3      726.53      811.89     14.28 o 
  -4   5   3        9.47       15.61     34.43 o 
  -3   5   3     5093.61     5093.06    385.50 o 
  -2   5   3       35.24       50.08      5.46 o 
  -1   5   3     1714.55     1888.60     36.31 o 
   0   5   3     2507.80     2420.39     44.55 o 
   1   5   3      788.67      764.10     16.25 o 
   2   5   3     7714.98     7757.77    227.83 o 
   3   5   3     3516.29     3353.01     51.05 o 
   4   5   3     3132.71     3263.57    458.31 o 
   5   5   3     2128.59     2025.50     43.22 o 
   6   5   3       11.65       12.71      5.99 o 
   7   5   3      178.30      159.43     10.27 o 
   8   5   3      315.28      300.67      8.80 o 
   9   5   3       99.29      212.01     81.69 o 
  10   5   3     1117.61     1129.45     46.65 o 
  11   5   3      329.49      238.85     70.43 o 
  12   5   3        3.67        8.90      8.33 o 
  13   5   3       67.34       63.86     18.97 o 
  14   5   3       44.64      -12.11     25.05 o 
 -11   6   3       65.55       88.25     20.33 o 
 -10   6   3       17.01       12.89     19.94 o 
  -9   6   3      413.37      238.07    127.92 o 
  -8   6   3      522.09      403.98    108.78 o 
  -7   6   3      257.61      291.82      8.63 o 
  -6   6   3       12.68       37.16      8.33 o 
  -5   6   3     1372.94     1411.08     18.51 o 
  -4   6   3       54.64      154.92     14.36 o 
  -3   6   3     3090.73     2909.13     20.89 o 
  -2   6   3       13.65       13.93      6.98 o 
  -1   6   3     1417.33     1576.86     28.07 o 
   0   6   3      130.25      286.38      5.09 o 
   1   6   3      158.17      125.78      4.04 o 
   2   6   3      103.73      131.82      7.46 o 
   3   6   3      504.83      579.83     16.25 o 
   4   6   3     3263.05     3141.09    103.88 o 
   5   6   3       51.00       57.87      4.29 o 
   6   6   3     1169.95     1160.10     21.82 o 
   7   6   3       74.90       73.91      5.53 o 
   8   6   3      183.61      284.18     12.65 o 
   9   6   3      972.03     1020.41     16.87 o 
  10   6   3       99.66       94.69      9.03 o 
  11   6   3     1063.60     1078.83     15.62 o 
  12   6   3       19.96       -8.61     11.23 o 
  13   6   3       32.38       11.60     16.73 o 
 -10   7   3      235.72      208.25     22.53 o 
  -9   7   3        0.61      -21.85     30.07 o 
  -8   7   3     1313.85     1391.47     38.24 o 
  -7   7   3      187.04      137.03     48.47 o 
  -6   7   3        6.50       15.36      9.32 o 
  -5   7   3       40.41       87.11      8.38 o 
  -4   7   3     1903.75     1938.55     40.26 o 
  -3   7   3      855.95      905.46     42.83 o 
  -2   7   3     3135.59     3053.79     20.31 o 
  -1   7   3     2973.92     3074.90     46.52 o 
   0   7   3      291.24      306.33     10.62 o 
   1   7   3      420.09      408.67      9.52 o 
   2   7   3     1245.65     1250.66     13.50 o 
   3   7   3      238.61      241.35      7.22 o 
   4   7   3      271.92      281.64      7.44 o 
   5   7   3       70.18       55.68      7.87 o 
   6   7   3       38.44       55.86     16.39 o 
   7   7   3      201.87      195.66      6.46 o 
   8   7   3      400.15      424.63     11.09 o 
   9   7   3      313.97      289.48     12.21 o 
  10   7   3      778.38      788.80     12.56 o 
  11   7   3        1.33       -9.30     25.41 o 
  12   7   3       20.38        0.63     12.56 o 
  13   7   3       44.54       16.22     17.29 o 
 -10   8   3      902.30      905.31     36.27 o 
  -9   8   3       53.65       40.38     20.22 o 
  -8   8   3      114.52      137.47     21.85 o 
  -7   8   3      404.98      373.14     28.21 o 
  -6   8   3      392.91      191.76    135.91 o 
  -5   8   3      267.03      140.47     68.45 o 
  -4   8   3      300.61      305.82      8.89 o 
  -3   8   3      126.37      112.49      7.85 o 
  -2   8   3     1990.34     2029.42     29.49 o 
  -1   8   3      147.22      142.14     14.46 o 
   0   8   3     1456.15     1464.18     48.06 o 
   1   8   3      511.70      481.04     14.17 o 
   2   8   3     1128.18     1474.99     30.80 o 
   3   8   3     1996.99     1896.33     70.45 o 
   4   8   3     2038.60     1946.22     51.83 o 
   5   8   3      741.08      682.25     20.35 o 
   6   8   3      681.08      670.79     14.20 o 
   7   8   3       26.30       26.65      6.13 o 
   8   8   3     2719.24     2852.40     40.18 o 
   9   8   3      147.57      179.60      7.59 o 
  10   8   3       59.66       56.74     12.24 o 
  11   8   3       10.01       18.35     16.74 o 
  12   8   3      138.41      178.58     58.94 o 
  13   8   3      377.95      348.70     24.66 o 
  -8   9   3        1.95      -28.27     28.27 o 
  -7   9   3      370.09      338.00     23.31 o 
  -6   9   3      335.97      370.66     25.80 o 
  -5   9   3      833.80      424.85    286.89 o 
  -4   9   3      232.71      155.88    122.79 o 
  -3   9   3      405.07      453.58     21.57 o 
  -2   9   3      399.85      415.22      8.16 o 
  -1   9   3      100.90      123.10     24.70 o 
   0   9   3     1059.64     1072.25     24.35 o 
   1   9   3        0.86       -1.29      9.29 o 
   2   9   3     2176.82     2150.28     76.59 o 
   3   9   3     1146.36     1202.44     30.20 o 
   4   9   3       79.02       86.83     25.49 o 
   5   9   3       32.92       19.90      9.42 o 
   6   9   3      225.07      213.04      9.05 o 
   7   9   3     1534.16     1606.68     30.26 o 
   8   9   3      128.02       94.02      7.74 o 
   9   9   3      954.11     1002.61     48.11 o 
  10   9   3       40.80       59.44     11.02 o 
  11   9   3       60.82       58.03     11.97 o 
  12   9   3       95.75      109.16     19.00 o 
  13   9   3      134.28       83.23     14.87 o 
  -8  10   3       35.62       24.61     20.45 o 
  -7  10   3       11.54       12.61     19.31 o 
  -6  10   3        8.24       16.67     17.74 o 
  -5  10   3     1613.91     1617.74     36.66 o 
  -4  10   3      345.60      424.27     24.32 o 
  -3  10   3       65.71      109.59     19.60 o 
  -2  10   3      139.17      180.15     18.19 o 
  -1  10   3     1156.10     1084.78     60.74 o 
   0  10   3      678.06      674.92     37.56 o 
   1  10   3     2195.35     2219.32     19.84 o 
   2  10   3      461.63      494.92     19.33 o 
   3  10   3     2083.93     2004.36     60.47 o 
   4  10   3      361.55      319.24     10.62 o 
   5  10   3     1024.63      937.13     14.75 o 
   6  10   3      673.77      633.47     15.91 o 
   7  10   3      761.69      720.53     14.84 o 
   8  10   3       48.23       58.13     10.16 o 
   9  10   3      216.48      194.90     11.91 o 
  10  10   3        1.74        7.55      8.60 o 
  11  10   3      186.51      173.17     14.26 o 
  12  10   3       50.65       35.05     12.16 o 
  -8  11   3      132.89      183.25     19.60 o 
  -7  11   3      223.17      284.22     24.94 o 
  -6  11   3      222.55      248.35     22.86 o 
  -5  11   3      232.37      200.65     18.52 o 
  -4  11   3     1154.96     1137.27     29.11 o 
  -2  11   3       17.56       34.63     12.50 o 
  -1  11   3       37.85       26.41     21.18 o 
   0  11   3       24.76       46.43     21.54 o 
   1  11   3      621.65      608.47     21.31 o 
   2  11   3      347.53      348.16     24.94 o 
   3  11   3       20.88       14.26      9.37 o 
   4  11   3      134.99      143.85     10.11 o 
   5  11   3      291.73      244.98     18.58 o 
   6  11   3      183.59      182.83     14.58 o 
   7  11   3      108.88      125.94      9.86 o 
   8  11   3      887.26      940.01     29.98 o 
   9  11   3      527.52      528.17     39.75 o 
  10  11   3      247.91      284.14     19.34 o 
  11  11   3      620.78      612.05     20.84 o 
  12  11   3       49.42       47.95     25.99 o 
  -7  12   3       43.83       10.48     18.69 o 
  -6  12   3      437.33      451.92     25.85 o 
  -5  12   3      211.93      230.15     20.45 o 
  -4  12   3      435.58      440.55     22.92 o 
  -3  12   3       77.71       52.03     11.49 o 
  -2  12   3      510.41      514.97     16.95 o 
  -1  12   3       50.47       65.39     10.84 o 
   0  12   3      634.08      682.94     15.61 o 
   1  12   3       59.71       64.04     10.21 o 
   2  12   3       38.22       23.09     12.67 o 
   3  12   3        1.76      -10.90     16.05 o 
   4  12   3       15.65        7.19     11.58 o 
   5  12   3      234.81      216.85     14.55 o 
   6  12   3     1292.83     1255.95     18.80 o 
   7  12   3       43.53        9.49      9.84 o 
   8  12   3       98.84      147.10     17.52 o 
   9  12   3      109.00      122.64     10.35 o 
  10  12   3      170.38      157.02     15.99 o 
  11  12   3       88.89       70.76     14.20 o 
  12  12   3      499.13      534.14     30.57 o 
  -7  13   3       26.63       26.53     17.29 o 
  -6  13   3       46.03       68.53     13.12 o 
  -5  13   3       58.36       57.94     17.51 o 
  -4  13   3       41.14       41.96     13.46 o 
  -3  13   3      110.99      128.34     12.89 o 
  -2  13   3      863.08      859.63     19.40 o 
  -1  13   3      298.47      319.95     13.62 o 
   0  13   3       38.32       54.46     16.84 o 
   1  13   3     1533.18     1580.91     37.17 o 
   2  13   3       11.47        3.27     11.09 o 
   3  13   3       64.71       64.41     11.88 o 
   4  13   3      212.84      208.20     12.90 o 
   5  13   3       69.99       55.04      8.91 o 
   6  13   3      300.64      300.03     25.66 o 
   7  13   3      558.02      529.14     21.75 o 
   8  13   3       40.42       47.60     10.60 o 
   9  13   3       15.14       29.56     26.83 o 
  10  13   3      473.24      497.12     23.31 o 
  11  13   3       17.01       32.61     22.30 o 
  12  13   3      562.20      577.34     32.94 o 
  -6  14   3       51.55       39.42     17.40 o 
  -5  14   3      117.51      170.13     19.37 o 
  -4  14   3        3.77      -16.33     21.79 o 
  -3  14   3      151.42      135.43     15.83 o 
  -2  14   3      207.65      234.80     27.93 o 
  -1  14   3      345.83      220.02    107.00 o 
   0  14   3       48.51       38.54     26.16 o 
   1  14   3        1.09      -12.39     24.32 o 
   2  14   3      250.41      261.57     15.41 o 
   3  14   3       21.00       15.98      9.44 o 
   4  14   3       70.82       76.71     10.37 o 
   5  14   3      417.60      424.82     18.03 o 
   6  14   3       91.16       73.04      9.63 o 
   7  14   3       14.17       34.74     24.71 o 
   8  14   3        3.90       17.13      9.58 o 
   9  14   3       45.23       15.37     16.14 o 
  10  14   3       50.37       37.37     31.60 o 
  -5  15   3       11.50        6.76     14.42 o 
  -4  15   3      145.58      155.04     17.18 o 
  -3  15   3        7.86       24.83     10.64 o 
  -2  15   3      763.44      615.58    295.85 o 
  -1  15   3      206.20      111.89     62.87 o 
   0  15   3      130.40      131.72     14.36 o 
   1  15   3       15.28       49.78     19.20 o 
   2  15   3      156.27      120.40     16.39 o 
   3  15   3      118.81      135.89     24.27 o 
   4  15   3       49.70       27.16      8.16 o 
   5  15   3        3.82        8.82     20.81 o 
   6  15   3      231.13      294.30     14.12 o 
   7  15   3      187.04      184.32      9.93 o 
   8  15   3       65.46       62.54     30.66 o 
   9  15   3      357.89      373.93     58.80 o 
  -3  16   3      279.10      114.94     13.57 o 
  -2  16   3      186.44      205.83     17.12 o 
  -1  16   3       83.28      159.32     19.42 o 
   0  16   3       10.27      -20.50     20.50 o 
   1  16   3       28.45       95.06     16.95 o 
   2  16   3      160.35      132.45     16.33 o 
   3  16   3      121.31      109.48     16.78 o 
   4  16   3     1208.16     1355.89    111.61 o 
   5  16   3      167.55      172.28     25.51 o 
   6  16   3        8.93       25.98     43.14 o 
   7  16   3       31.37       17.52     15.13 o 
   8  16   3       62.02       26.71     34.69 o 
  -1  17   3      193.02      134.31     11.82 o 
   0  17   3       88.93      122.48     15.54 o 
   1  17   3        6.41       32.83     13.12 o 
   2  17   3       59.94       66.00     11.38 o 
   3  17   3      232.29      217.94     23.42 o 
   4  17   3       47.33       42.25     14.53 o 
   5  17   3      669.89      701.96     34.10 o 
   6  17   3       85.07       74.61     16.61 o 
  -3 -15   4        7.88        7.43     18.58 o 
  -2 -15   4       24.27       24.10     18.36 o 
  -1 -15   4        2.84      -30.57     30.57 o 
   0 -15   4        1.52       -3.72     33.84 o 
   1 -15   4       62.05       90.05     11.88 o 
  -5 -14   4       64.15       76.87     16.84 o 
  -4 -14   4      219.25      236.97     26.30 o 
  -2 -14   4       85.76      158.52     20.56 o 
  -1 -14   4       78.15       72.36     17.40 o 
   0 -14   4       84.55      134.37     18.47 o 
   1 -14   4      259.29      222.78     21.06 o 
   2 -14   4       49.47      -13.46     13.46 o 
  -7 -13   4      135.44      118.80     18.81 o 
  -6 -13   4        6.07       37.51     22.98 o 
  -5 -13   4        4.24        0.22     22.41 o 
  -4 -13   4      503.05      501.71     29.84 o 
  -3 -13   4        5.34       31.20     20.95 o 
  -2 -13   4       48.85       55.19     20.50 o 
  -1 -13   4      242.65      247.84     21.74 o 
   0 -13   4      143.06      141.12     14.87 o 
   1 -13   4      132.76      122.32     20.73 o 
   2 -13   4      239.33      210.87    113.95 o 
   3 -13   4       58.36       66.80     25.54 o 
   4 -13   4       59.65        9.63      9.01 o 
   5 -13   4       26.13       25.46     12.11 o 
  -8 -12   4      113.50       95.89     31.54 o 
  -7 -12   4      504.46      484.50     20.74 o 
  -6 -12   4       55.50       59.61     13.67 o 
  -5 -12   4      461.49      480.59     30.81 o 
  -4 -12   4      302.71      386.71     27.82 o 
  -3 -12   4      571.15      645.25     28.44 o 
  -2 -12   4       54.68       53.73     18.24 o 
  -1 -12   4        1.03       -9.97     22.75 o 
   0 -12   4       38.20       31.15     14.76 o 
   1 -12   4      395.10      383.78     22.30 o 
   2 -12   4       70.76       30.59     28.89 o 
   3 -12   4      123.19      145.53     39.90 o 
   4 -12   4       18.91       27.35      9.49 o 
   5 -12   4      303.16      294.47     21.40 o 
   6 -12   4        1.17       11.09     16.22 o 
 -10 -11   4       65.00       27.93     18.36 o 
  -9 -11   4       30.72        1.29     19.77 o 
  -8 -11   4        1.10       47.32     15.46 o 
  -7 -11   4      273.29      267.99     15.73 o 
  -6 -11   4       87.53       93.70     49.61 o 
  -5 -11   4      652.96      734.19     25.44 o 
  -4 -11   4      969.56      993.89     31.43 o 
  -3 -11   4       49.79       43.81     18.52 o 
  -2 -11   4      122.63      181.67     23.59 o 
  -1 -11   4      116.27       55.43     42.58 o 
   0 -11   4      115.96       69.26     53.73 o 
   1 -11   4      315.34      226.85    137.89 o 
   2 -11   4      855.56      796.83     80.19 o 
   3 -11   4      421.51      411.80     14.11 o 
   4 -11   4        1.30      -19.22     36.64 o 
   5 -11   4      137.39      146.30     18.30 o 
   6 -11   4        5.36       19.83     15.66 o 
   7 -11   4      198.00      235.95     23.03 o 
 -11 -10   4        0.08      -11.43     21.46 o 
 -10 -10   4      182.22      202.49     18.18 o 
  -9 -10   4       10.20       21.85     20.90 o 
  -8 -10   4       59.42       69.71     16.18 o 
  -7 -10   4      268.28      261.49     17.03 o 
  -6 -10   4     1298.76     1236.73     25.72 o 
  -5 -10   4      119.67      117.14     12.13 o 
  -4 -10   4      284.33      310.07     19.20 o 
  -3 -10   4        1.06        7.32     16.56 o 
  -2 -10   4       25.13        6.31      3.69 o 
  -1 -10   4      566.39      373.51    199.16 o 
   0 -10   4        1.43       -8.49      9.92 o 
   1 -10   4       25.46       37.11      9.07 o 
   2 -10   4     1472.49     1519.88     48.32 o 
   3 -10   4      109.53      149.92     50.23 o 
   4 -10   4      125.89      108.88      9.81 o 
   5 -10   4       45.66       34.86     12.72 o 
   6 -10   4      202.07      174.63     19.77 o 
   7 -10   4      153.52      158.86     21.12 o 
 -11  -9   4      141.73      173.11     21.63 o 
 -10  -9   4        4.54       33.50     15.37 o 
  -9  -9   4      126.03      132.52     15.74 o 
  -8  -9   4       87.11       89.66     15.87 o 
  -7  -9   4      226.65      240.21     15.85 o 
  -6  -9   4      720.16      728.98     22.39 o 
  -5  -9   4      657.71      616.23     32.61 o 
  -4  -9   4     1169.92     1250.25     73.77 o 
  -3  -9   4       41.87       68.25     18.86 o 
  -2  -9   4     1052.85      546.94    330.70 o 
  -1  -9   4       26.96       31.20      7.23 o 
   0  -9   4     1153.21     1251.32     46.79 o 
   1  -9   4      311.46      270.90     41.96 o 
   2  -9   4      126.82      137.81      9.77 o 
   3  -9   4      495.99      431.97     23.59 o 
   4  -9   4       94.47      118.55     13.65 o 
   5  -9   4       19.93        1.86     15.77 o 
   6  -9   4       80.00      109.65     19.37 o 
   7  -9   4       85.89      123.95     22.75 o 
   8  -9   4      327.03      269.69     22.47 o 
 -11  -8   4      598.66      614.84     27.88 o 
 -10  -8   4        0.14       34.69     14.70 o 
  -9  -8   4       68.75       97.14     16.44 o 
  -8  -8   4      112.39      106.15     14.53 o 
  -7  -8   4      260.00      255.75     45.22 o 
  -6  -8   4        7.19       33.54     13.75 o 
  -5  -8   4        9.88       11.50     15.34 o 
  -4  -8   4      488.95      462.90     15.62 o 
  -3  -8   4      258.52      122.32     97.85 o 
  -2  -8   4       71.29       96.72      6.75 o 
  -1  -8   4      772.72      851.14     41.19 o 
   0  -8   4        0.68       -2.29     14.48 o 
   1  -8   4      508.16      508.39     50.26 o 
   2  -8   4      223.76      197.58      9.60 o 
   3  -8   4      800.81      697.49     17.96 o 
   4  -8   4      368.80      382.26     22.72 o 
   5  -8   4     2039.59     2181.06     43.25 o 
   6  -8   4      342.76      314.06     23.54 o 
   7  -8   4      360.02      325.77     22.69 o 
   8  -8   4        5.29      -10.64     28.21 o 
   9  -8   4       47.87       23.09     18.92 o 
 -12  -7   4      513.34      578.01     30.01 o 
 -11  -7   4      120.16      121.75     14.53 o 
 -10  -7   4       63.17       78.39     20.61 o 
  -9  -7   4      283.29      269.18     18.07 o 
  -8  -7   4       35.11       56.93     18.24 o 
  -7  -7   4      496.77      474.90     28.66 o 
  -6  -7   4       69.07       83.80     14.65 o 
  -5  -7   4     1228.81     1256.93     33.00 o 
  -4  -7   4       10.76       15.52     12.36 o 
  -3  -7   4     1325.65     1320.54     41.02 o 
  -2  -7   4      368.17      370.76      9.39 o 
  -1  -7   4      957.24     1154.38     15.76 o 
   0  -7   4      121.93      136.78      6.38 o 
   1  -7   4        7.41       10.70      9.08 o 
   2  -7   4       10.86       17.17      8.86 o 
   3  -7   4      219.68      251.78     20.56 o 
   4  -7   4      201.87      183.78     15.57 o 
   5  -7   4     2117.57     2178.19     42.52 o 
   6  -7   4      485.20      594.18     29.28 o 
   7  -7   4       27.43       21.12     18.58 o 
   8  -7   4      132.93      165.96     23.20 o 
 -12  -6   4      534.41      590.96     29.67 o 
 -11  -6   4        1.63       32.38     18.86 o 
 -10  -6   4        5.34       10.93     20.22 o 
  -9  -6   4       75.36       56.37     12.67 o 
  -8  -6   4      222.55      243.00     23.42 o 
  -7  -6   4      153.78      138.42     15.32 o 
  -6  -6   4     1180.38     1075.89     31.15 o 
  -5  -6   4      487.12      405.75     17.96 o 
  -4  -6   4      558.19      540.39     19.31 o 
  -3  -6   4      302.64      290.73     29.93 o 
  -2  -6   4      191.97      166.35     13.68 o 
  -1  -6   4      613.71      700.61     14.31 o 
   0  -6   4      965.69      933.63     43.76 o 
   1  -6   4      375.48      333.78     12.46 o 
   2  -6   4      308.81      294.54     19.66 o 
   3  -6   4     1053.40     1100.41     25.74 o 
   4  -6   4      508.05      430.90     29.31 o 
   5  -6   4      356.67      305.62     21.34 o 
   6  -6   4     1360.34     1327.61     35.08 o 
   7  -6   4      288.87      294.47     26.47 o 
   8  -6   4        3.32       17.40     20.90 o 
   9  -6   4       80.38      100.02     20.50 o 
  10  -6   4       37.54       52.65     20.61 o 
 -12  -5   4        1.16       -4.28     20.56 o 
 -11  -5   4      451.76      407.94     27.31 o 
 -10  -5   4      336.68      331.92     21.34 o 
  -9  -5   4       15.43       13.26      9.55 o 
  -8  -5   4     1117.78     1125.33     46.06 o 
  -7  -5   4        0.75       24.04     17.23 o 
  -6  -5   4      320.41      378.83     22.98 o 
  -5  -5   4      396.77      336.14     16.28 o 
  -4  -5   4       11.48       22.69     17.68 o 
  -3  -5   4      138.47      136.00     11.99 o 
  -1  -5   4       48.50       23.42     14.98 o 
   0  -5   4      167.64      178.66     11.18 o 
   1  -5   4      884.92      761.37     20.06 o 
   2  -5   4      614.07      620.79     12.47 o 
   3  -5   4     1139.25     1122.77     16.02 o 
   4  -5   4      365.83      374.30     19.25 o 
   5  -5   4      694.92      629.54     24.55 o 
   6  -5   4      823.37      675.60     23.31 o 
   7  -5   4        4.61      -27.82     27.82 o 
   8  -5   4      838.46      969.06     33.96 o 
   9  -5   4        7.44       18.30     21.23 o 
  10  -5   4      455.59      471.55     19.12 o 
  11  -5   4       39.44       24.44     16.73 o 
 -12  -4   4      122.65       83.40     11.66 o 
 -11  -4   4       13.39        8.90     14.53 o 
 -10  -4   4       29.31       18.16     16.67 o 
  -9  -4   4      726.48      800.00     16.94 o 
  -8  -4   4       58.69       35.88      8.98 o 
  -7  -4   4     2255.55     2192.88     21.98 o 
  -6  -4   4      405.83      326.57     21.01 o 
  -3  -4   4     2842.72     2609.22     31.54 o 
  -2  -4   4      968.13      987.92     21.46 o 
   0  -4   4      328.52      322.19     16.14 o 
   1  -4   4      401.11      537.90      7.84 o 
   2  -4   4       36.08      294.30     12.72 o 
   3  -4   4       33.54       35.26      5.41 o 
   4  -4   4      261.29      237.51      8.64 o 
   5  -4   4      242.72      307.48     18.81 o 
   6  -4   4       32.08      -11.15     25.35 o 
   7  -4   4      121.40      115.28     19.20 o 
   8  -4   4     1135.35     1086.48     30.35 o 
   9  -4   4      592.75      621.48     30.18 o 
  10  -4   4        8.01       27.11     14.00 o 
  11  -4   4      448.51      475.05     20.25 o 
 -11  -3   4       46.70       57.67     16.36 o 
 -10  -3   4        0.50       12.70     11.23 o 
  -9  -3   4     1589.22     1659.63    134.25 o 
  -8  -3   4      164.23      184.74     10.47 o 
  -7  -3   4      380.36      339.13     11.61 o 
  -6  -3   4        6.25       13.84      9.74 o 
  -5  -3   4        9.74       12.75     10.48 o 
  -4  -3   4      561.84      703.87     22.64 o 
  -3  -3   4     2069.20     1945.94     25.35 o 
  -2  -3   4     2056.27     1989.76     27.93 o 
   0  -3   4     3215.24     3087.27     26.13 o 
   1  -3   4       36.96        9.64      4.97 o 
   2  -3   4     1005.95     1302.47     67.83 o 
   3  -3   4     5351.61     5142.56    249.48 o 
   4  -3   4      222.97      229.03     12.22 o 
   5  -3   4      892.24      806.99     24.16 o 
   6  -3   4      214.99      183.30     14.25 o 
   7  -3   4      804.15      733.04     25.96 o 
   8  -3   4      295.24      279.43     23.82 o 
   9  -3   4     1275.60     1330.52     57.63 o 
  10  -3   4      130.52      136.52     25.60 o 
  11  -3   4        9.54        3.80     15.62 o 
  12  -3   4       14.82       38.41     17.40 o 
 -12  -2   4       23.55        9.69     13.57 o 
 -11  -2   4       45.69       54.25     24.02 o 
 -10  -2   4      837.13      858.63     46.77 o 
  -9  -2   4        7.62        2.69     13.22 o 
  -8  -2   4     3229.34     3323.17    106.77 o 
  -7  -2   4       60.69       52.46      8.42 o 
  -6  -2   4      256.18      266.58      9.97 o 
  -5  -2   4     2090.48     1967.48     22.30 o 
  -4  -2   4     3103.53     2876.36    141.49 o 
  -3  -2   4      346.96      407.27     17.79 o 
  -2  -2   4     1435.10     1588.86     22.86 o 
  -1  -2   4      176.89      206.00     10.03 o 
   0  -2   4     2516.34     2328.89     22.92 o 
   1  -2   4      336.86      337.17      7.82 o 
   2  -2   4       26.40       52.07      4.34 o 
   3  -2   4      239.37      275.37     34.53 o 
   4  -2   4     4076.66     3842.05     38.24 o 
   5  -2   4      285.57      261.81     13.90 o 
   6  -2   4       49.80       12.61     16.95 o 
   7  -2   4       61.29       83.80     12.78 o 
   8  -2   4      197.11      198.57     20.95 o 
   9  -2   4      460.08      427.02     16.52 o 
  10  -2   4       74.30       78.73     11.62 o 
  11  -2   4      216.42      210.79     24.27 o 
  12  -2   4       48.54       55.47     13.32 o 
 -12  -1   4       97.33       67.86     10.93 o 
 -11  -1   4       60.11       51.30     18.92 o 
 -10  -1   4      288.19      301.65     13.01 o 
  -9  -1   4     1124.58     1209.67     77.97 o 
  -8  -1   4      313.95      313.68     20.95 o 
  -7  -1   4       84.26       75.15     17.37 o 
  -6  -1   4      138.68      113.05      9.24 o 
  -5  -1   4     1665.28     1560.96     16.11 o 
  -4  -1   4     1999.78     1780.60     40.82 o 
  -3  -1   4     3359.17     2536.99    368.66 o 
  -2  -1   4      570.36      470.73     10.81 o 
  -1  -1   4       98.50      149.97     11.38 o 
   0  -1   4     5304.29     4889.16     30.86 o 
   1  -1   4     2020.48     1990.60     19.25 o 
   2  -1   4    22624.63    23246.98    382.21 o 
   3  -1   4      468.47      412.62     10.31 o 
   4  -1   4     1074.66     1330.38     25.29 o 
   5  -1   4        1.40       20.16     18.81 o 
   6  -1   4      174.62      199.07     13.17 o 
   7  -1   4       72.20       46.40     18.41 o 
   8  -1   4      324.79      370.62     15.32 o 
   9  -1   4      167.12      140.53     24.97 o 
  10  -1   4        1.10       14.14     20.02 o 
  11  -1   4      293.54      237.06     14.64 o 
  12  -1   4       19.11       31.23     13.27 o 
  13  -1   4        7.80       16.84     15.77 o 
 -12   0   4        9.74       -8.10     27.88 o 
 -11   0   4      495.00      511.90     26.41 o 
 -10   0   4       14.06       15.57      8.24 o 
  -9   0   4      155.11      155.64      9.97 o 
  -8   0   4       76.02       86.37      8.15 o 
  -7   0   4       41.86       38.09      5.78 o 
  -6   0   4     4118.92     4117.20     34.41 o 
  -5   0   4     2270.26     2291.47     17.78 o 
  -4   0   4      207.37      194.96      6.86 o 
  -3   0   4      385.50      372.66      8.79 o 
  -2   0   4     1052.15     1026.84     26.37 o 
  -1   0   4     1340.38     1376.78     21.51 o 
   0   0   4     1206.84     1356.61     19.20 o 
   1   0   4    15047.33    14532.15     49.78 o 
   2   0   4     1199.57     1202.54     15.83 o 
   3   0   4     4738.74     4471.03     27.59 o 
   4   0   4      827.17     1058.66     21.63 o 
   5   0   4      104.85      149.69     10.53 o 
   6   0   4     1545.15     1552.75     30.70 o 
   7   0   4     1503.33     1556.81     27.43 o 
   8   0   4      369.29      302.49     27.40 o 
   9   0   4      957.18      961.93     21.80 o 
  10   0   4        0.40        9.93     13.74 o 
  11   0   4      240.49      218.85     20.33 o 
  12   0   4      203.46      168.42     14.02 o 
  13   0   4       12.40       14.02     11.49 o 
 -12   1   4      860.82      850.06     36.09 o 
 -11   1   4      965.52     1018.28     38.18 o 
 -10   1   4      945.02      901.32     31.37 o 
  -9   1   4        0.73       11.08      8.82 o 
  -8   1   4      222.77      210.47     12.75 o 
  -7   1   4     1556.82     1564.04     21.82 o 
  -6   1   4      985.57      844.94     32.16 o 
  -5   1   4      992.80      957.19     62.96 o 
  -4   1   4     1920.36     1926.85     16.28 o 
  -3   1   4       53.43       74.30      3.81 o 
  -2   1   4      749.28      664.46     11.85 o 
  -1   1   4     7278.95     6612.35     92.36 o 
   0   1   4    19086.88    19674.88     59.25 o 
   1   1   4       16.77        6.87     13.79 o 
   2   1   4      489.60      550.59     15.83 o 
   3   1   4     3452.66     3081.18     26.08 o 
   4   1   4      379.89      455.42     14.98 o 
   5   1   4       41.43       20.17     10.98 o 
   6   1   4      303.62      317.65     11.27 o 
   7   1   4     1843.64     1826.37     25.15 o 
   8   1   4     1746.19     1609.10     65.64 o 
   9   1   4        1.44        4.08     13.96 o 
  10   1   4      192.75      182.37     12.31 o 
  11   1   4      158.45      146.99     12.10 o 
  12   1   4       77.35       86.09     13.97 o 
  13   1   4       15.30        0.20     17.26 o 
 -12   2   4      576.99      513.39     65.52 o 
 -11   2   4        5.34       21.19     12.34 o 
 -10   2   4      852.68      761.83     31.31 o 
  -9   2   4       30.97       45.68     19.06 o 
  -8   2   4      123.06      110.10     15.43 o 
  -7   2   4       20.55       23.77      9.91 o 
  -6   2   4     1128.62     1269.14     81.32 o 
  -5   2   4       71.45       63.05      5.83 o 
  -4   2   4       43.65       90.32      4.70 o 
  -3   2   4       82.14       99.65      6.49 o 
  -2   2   4     1210.70     1267.01     13.77 o 
  -1   2   4      628.97      679.90     20.93 o 
   0   2   4    27101.11    28150.87    539.86 o 
   1   2   4     9510.46     9945.68     42.13 o 
   2   2   4     4604.76     3869.48     30.12 o 
   3   2   4     2351.34     2008.74     57.71 o 
   4   2   4        7.41        1.36      6.59 o 
   5   2   4     2413.72     2356.05     24.78 o 
   6   2   4     1733.60     1689.32     31.60 o 
   7   2   4      474.01      517.71     13.66 o 
   8   2   4      125.60      105.39     11.39 o 
   9   2   4       23.69       24.66     16.22 o 
  10   2   4       64.54       66.86     17.62 o 
  11   2   4      205.00      256.53     24.72 o 
  12   2   4      320.94      320.61     27.99 o 
  13   2   4       90.21       71.07     14.70 o 
 -12   3   4      161.82       99.67     76.70 o 
 -11   3   4      761.78      832.12     22.55 o 
 -10   3   4     1693.37     1761.07     41.11 o 
  -9   3   4       15.01       35.15     13.04 o 
  -8   3   4     1152.49     1139.25     20.76 o 
  -7   3   4       57.93       49.84      6.56 o 
  -6   3   4      629.83      657.09     29.06 o 
  -5   3   4      973.60     1237.16     49.21 o 
  -4   3   4      212.03      199.89     11.57 o 
  -3   3   4     2780.92     2998.80    137.72 o 
  -2   3   4     3158.54     3037.15    145.70 o 
  -1   3   4     3704.01     3643.62     89.38 o 
   0   3   4     1167.62     1156.90     24.45 o 
   1   3   4     2038.74     2073.70     93.92 o 
   2   3   4     2925.55     2569.70     49.75 o 
   3   3   4      522.39      420.70      6.79 o 
   4   3   4     2825.29     2551.70     16.16 o 
   5   3   4     1509.60     1685.91    122.47 o 
   6   3   4     2466.44     2161.35     22.05 o 
   7   3   4     3830.03     4020.04    119.25 o 
   8   3   4       62.61       48.85     10.77 o 
   9   3   4      218.43      223.27     13.06 o 
  10   3   4     1380.11     1463.91     59.19 o 
  11   3   4       17.96       22.21     22.27 o 
  12   3   4      499.78      435.64     54.74 o 
  13   3   4      349.15      346.08     28.52 o 
 -11   4   4       56.42       11.40     14.08 o 
 -10   4   4       34.12       90.09     12.89 o 
  -9   4   4      684.85      683.52     64.88 o 
  -8   4   4     1244.34     1257.49     34.99 o 
  -7   4   4      836.99      806.93     26.03 o 
  -6   4   4        2.61       28.71     11.31 o 
  -5   4   4      643.51      669.61     28.80 o 
  -4   4   4       32.02       97.12     33.42 o 
  -3   4   4     1561.71     1485.75     48.41 o 
  -2   4   4      259.51      263.80      8.15 o 
  -1   4   4    14861.25    14421.26    613.45 o 
   0   4   4     4843.21     4796.56     48.70 o 
   1   4   4      118.24      101.74      3.38 o 
   2   4   4     5703.80     5957.51    631.44 o 
   3   4   4       58.44       63.30      5.43 o 
   4   4   4     1157.93     1147.17     64.11 o 
   5   4   4     2237.46     2045.92     14.56 o 
   6   4   4      294.33      235.84     10.62 o 
   7   4   4      266.58      265.47     11.12 o 
   8   4   4      378.48      357.67     18.66 o 
   9   4   4      729.29      733.25     23.25 o 
  10   4   4      159.71      119.03     46.05 o 
  11   4   4     1020.06      776.62    255.65 o 
  12   4   4        7.61      -11.92     16.99 o 
  13   4   4      431.97      424.71     18.88 o 
 -11   5   4       68.68       90.89     20.05 o 
 -10   5   4       16.53       -1.24      9.44 o 
  -9   5   4      960.99      926.99     75.58 o 
  -8   5   4      449.51      525.55     17.67 o 
  -7   5   4     1279.18     1324.38     19.50 o 
  -6   5   4     1001.27     1049.81     19.49 o 
  -5   5   4       19.42       13.75     13.57 o 
  -4   5   4      134.29       98.14      4.86 o 
  -3   5   4     1032.93     1247.93     39.90 o 
  -2   5   4      750.15      718.30     16.98 o 
  -1   5   4     3477.44     3897.16    157.26 o 
   0   5   4      244.55      341.21     53.93 o 
   1   5   4     1105.80     1192.42     18.74 o 
   2   5   4     1614.83     1425.97     30.40 o 
   3   5   4     4391.90     3967.78     75.64 o 
   4   5   4     1419.57     1396.66     41.26 o 
   5   5   4     1869.75     1835.43     14.91 o 
   6   5   4       84.89       85.08     16.10 o 
   7   5   4      198.67      241.52     11.46 o 
   8   5   4       69.46      259.87     31.48 o 
   9   5   4     2074.75     2112.86     79.07 o 
  10   5   4      144.01      118.28      7.02 o 
  11   5   4      126.83       84.32     37.59 o 
  12   5   4       10.24        5.20     14.42 o 
  13   5   4        7.94       21.39     14.73 o 
 -10   6   4      242.47      271.21     21.29 o 
  -9   6   4       12.28       55.08     20.73 o 
  -8   6   4     1986.96     1736.83    220.56 o 
  -7   6   4     1490.59     1460.42     49.35 o 
  -6   6   4       66.17       50.94     12.35 o 
  -5   6   4      269.83      322.80     30.61 o 
  -4   6   4      163.85      144.96      7.56 o 
  -3   6   4      630.24      669.42     33.68 o 
  -2   6   4     1658.92     1869.70     39.33 o 
  -1   6   4     2102.56     1958.18     54.46 o 
   0   6   4        7.73       31.12      7.25 o 
   1   6   4      432.42      478.85     13.74 o 
   2   6   4        1.90        7.53      7.27 o 
   3   6   4        0.43       12.00      7.20 o 
   4   6   4     1228.91     1188.19     17.85 o 
   5   6   4     2421.11     2351.74     21.60 o 
   6   6   4      632.97      552.56      9.30 o 
   7   6   4       73.93       77.08      5.48 o 
   8   6   4     1503.15     1594.11     21.21 o 
   9   6   4        2.14        6.71      7.30 o 
  10   6   4     2701.71     2885.38     65.79 o 
  11   6   4      132.86       88.53     20.66 o 
  12   6   4       61.55       57.73     11.27 o 
  13   6   4      225.52      228.36     25.23 o 
 -10   7   4       67.29       62.96     20.39 o 
  -9   7   4      136.21       83.35     16.22 o 
  -8   7   4      467.93      249.96    127.47 o 
  -7   7   4       59.19       53.74     38.86 o 
  -6   7   4       27.49       27.64     12.17 o 
  -5   7   4      777.73      709.84     62.42 o 
  -4   7   4     1084.10     1204.62     16.75 o 
  -3   7   4      514.76      539.17     11.79 o 
  -2   7   4     1542.73     1382.60     40.09 o 
  -1   7   4     3462.53     3354.82     75.48 o 
   0   7   4      345.03      291.74     10.61 o 
   1   7   4     1479.38     1522.04     25.11 o 
   2   7   4     1879.16     2112.74     44.86 o 
   3   7   4        7.31       23.36      8.92 o 
   4   7   4     1338.73     1203.50     36.11 o 
   5   7   4       48.12       43.16      9.78 o 
   6   7   4     1857.76     1963.64     25.85 o 
   7   7   4      366.60      350.17     14.40 o 
   8   7   4      248.87      344.83     12.60 o 
   9   7   4      104.63      131.01      7.49 o 
  10   7   4      200.34      164.56     10.95 o 
  11   7   4      352.82      330.02     43.08 o 
  12   7   4      302.74      174.46     75.24 o 
  13   7   4        6.67        9.18     17.57 o 
  -9   8   4      538.30      554.41     29.06 o 
  -8   8   4        1.59       27.65     21.06 o 
  -7   8   4        1.45        9.97      5.61 o 
  -6   8   4      351.34      179.77    104.58 o 
  -5   8   4     1413.94     1377.25     18.45 o 
  -4   8   4      163.82      181.63      9.10 o 
  -3   8   4      149.77      176.84      8.03 o 
  -2   8   4       45.51       32.07      8.27 o 
  -1   8   4      135.60       85.48      4.38 o 
   0   8   4       28.17       20.56      5.00 o 
   1   8   4       11.09       11.54      6.29 o 
   2   8   4       22.58       50.89      5.50 o 
   3   8   4     1896.73     1955.36     26.26 o 
   4   8   4      230.82      235.19     13.50 o 
   5   8   4     1251.82     1151.21     40.77 o 
   6   8   4      186.15      175.19      9.79 o 
   7   8   4     1325.32     1334.55     34.28 o 
   8   8   4      512.37      498.24     14.37 o 
   9   8   4      667.68      712.87     21.87 o 
  10   8   4      310.33      360.13     47.01 o 
  11   8   4      177.84      156.80     10.27 o 
  12   8   4      597.54      382.68    173.76 o 
  13   8   4       31.81       32.38     18.47 o 
  -8   9   4      499.07      470.45     24.83 o 
  -7   9   4      196.40      193.89     17.57 o 
  -6   9   4       11.04        8.47      4.76 o 
  -5   9   4      590.64      355.04    265.61 o 
  -4   9   4      222.06      217.99     15.26 o 
  -3   9   4        5.46       16.07      7.69 o 
  -2   9   4      990.35     1071.72     14.48 o 
  -1   9   4      170.41      169.20      6.35 o 
   0   9   4      239.04      216.47     10.24 o 
   1   9   4     2832.15     2825.70     47.62 o 
   2   9   4      102.20      132.59      6.75 o 
   3   9   4       39.68       52.88      7.91 o 
   4   9   4       22.41       23.99     15.05 o 
   5   9   4      165.38      159.72      7.58 o 
   6   9   4       38.14       11.69     17.17 o 
   7   9   4        4.56        7.05     10.93 o 
   8   9   4        0.35        3.15     10.61 o 
   9   9   4      137.02      139.14      9.64 o 
  10   9   4      265.41      240.09     12.43 o 
  11   9   4      159.00      163.77     16.88 o 
  12   9   4       30.88       31.84     23.09 o 
  13   9   4     1097.08     1168.87     48.04 o 
  -8  10   4        6.86       -9.80     30.12 o 
  -7  10   4        3.00       10.87     19.48 o 
  -6  10   4       57.11      -11.26     24.94 o 
  -4  10   4      139.96       97.40     57.10 o 
  -3  10   4     1954.47     1472.61    372.41 o 
  -2  10   4       73.54       72.91     24.80 o 
  -1  10   4        0.37        8.18      9.02 o 
   0  10   4      410.39      399.12     14.42 o 
   1  10   4      217.31      206.60      7.37 o 
   2  10   4     2440.57     2573.02     27.15 o 
   3  10   4       31.56       45.58      9.19 o 
   4  10   4     1889.25     1856.26     60.11 o 
   5  10   4       26.35       21.81      9.88 o 
   6  10   4        1.13        2.03     29.17 o 
   7  10   4      763.95      748.99     17.57 o 
   8  10   4      392.25      377.29     14.76 o 
   9  10   4       64.12       94.23     13.23 o 
  10  10   4        9.53       13.81     15.80 o 
  11  10   4       18.27       20.96     11.89 o 
  12  10   4       39.36       39.49     10.86 o 
  -8  11   4       79.06      103.62     21.12 o 
  -7  11   4       11.56       27.88     19.37 o 
  -6  11   4      723.23      700.50     30.01 o 
  -5  11   4        8.34       17.18     17.06 o 
  -4  11   4      438.38      513.70     23.14 o 
  -3  11   4       13.81       11.69      3.54 o 
  -2  11   4     1458.90      821.21    291.66 o 
  -1  11   4       28.49       31.91      6.30 o 
   0  11   4      500.54      524.16     12.32 o 
   1  11   4      534.99      521.58     25.21 o 
   2  11   4      124.76      142.79     14.43 o 
   3  11   4      588.19      711.17     18.25 o 
   4  11   4        1.26       -0.19     22.48 o 
   5  11   4      581.03      533.55     20.72 o 
   6  11   4      357.33      389.39     18.29 o 
   7  11   4      364.87      348.07     11.85 o 
   8  11   4      592.77      598.81     15.02 o 
   9  11   4      687.07      672.13     15.62 o 
  10  11   4      258.48      304.92     24.93 o 
  11  11   4       17.75       22.41     14.45 o 
  12  11   4      264.54      255.51     15.96 o 
  -7  12   4       44.92       81.15     20.00 o 
  -6  12   4        0.02       12.33     18.24 o 
  -5  12   4     1030.88     1039.45     34.74 o 
  -4  12   4      216.82      232.92     22.19 o 
  -3  12   4       98.70      144.39     13.40 o 
  -2  12   4      178.47      146.56     14.95 o 
  -1  12   4      447.32      482.99     15.23 o 
   0  12   4      293.90      278.96     11.53 o 
   1  12   4      626.66      639.58     38.93 o 
   2  12   4       48.79       53.76     12.93 o 
   3  12   4       90.09       91.65      7.81 o 
   4  12   4      300.66      316.03     13.05 o 
   5  12   4      129.33      130.16     16.40 o 
   6  12   4      714.22      695.99     15.58 o 
   7  12   4     1100.89     1085.33     42.82 o 
   8  12   4      144.44      108.91     15.50 o 
   9  12   4        6.40       -6.66     12.93 o 
  10  12   4        5.85       -1.01     10.82 o 
  11  12   4        1.97       12.11     15.96 o 
  12  12   4       19.96       21.96     16.67 o 
  -7  13   4       86.96       86.67     19.20 o 
  -6  13   4        4.65      -25.29     25.29 o 
  -5  13   4        1.57       41.16     17.62 o 
  -4  13   4       39.50       68.25     16.95 o 
  -3  13   4        1.14        2.14     13.97 o 
  -2  13   4      148.85      192.08     48.01 o 
  -1  13   4      103.16      123.27     10.11 o 
   0  13   4     2768.75     2318.82    311.48 o 
   1  13   4       69.40      101.20     31.22 o 
   2  13   4     1414.15     1484.84     60.06 o 
   3  13   4      172.20      169.59     16.86 o 
   4  13   4        4.13       11.02      9.24 o 
   5  13   4     1568.62     1705.66     22.09 o 
   6  13   4      385.61      390.80     31.24 o 
   7  13   4      783.84      796.79     22.42 o 
   8  13   4      215.73      204.05     16.08 o 
   9  13   4       19.44       25.94     12.17 o 
  10  13   4       13.94       14.94      8.95 o 
  11  13   4      262.36      218.89     39.05 o 
  12  13   4        3.21       35.81     18.19 o 
  -6  14   4      428.63      398.59     25.29 o 
  -5  14   4       36.76       15.94     17.46 o 
  -4  14   4      193.35      242.32     19.71 o 
  -3  14   4      162.33      200.37     16.78 o 
  -2  14   4      464.40      433.59     26.16 o 
  -1  14   4       56.78       66.23      8.61 o 
   0  14   4     1073.75      601.08    333.47 o 
   1  14   4      681.45      682.13     25.68 o 
   2  14   4      535.96      474.97     12.88 o 
   3  14   4        8.71       18.09     22.64 o 
   4  14   4       56.14       67.09     10.80 o 
   5  14   4       61.84       49.35      9.20 o 
   6  14   4      330.71      418.88     14.51 o 
   7  14   4       17.96        3.36     15.73 o 
   8  14   4      299.15      316.00     26.45 o 
   9  14   4        2.13        7.11      9.55 o 
  10  14   4      362.43      335.55     17.81 o 
  11  14   4      110.72       95.79     13.46 o 
  -5  15   4       65.36      102.26     17.79 o 
  -4  15   4        6.22       42.80     14.48 o 
  -3  15   4        6.78       12.61     11.99 o 
  -2  15   4      236.66       66.06     10.98 o 
  -1  15   4      201.07      132.27     69.78 o 
   0  15   4      859.70      962.75     31.93 o 
   1  15   4      775.43      708.43     29.28 o 
   2  15   4      721.49      752.42     33.56 o 
   3  15   4       73.71      107.76     22.80 o 
   4  15   4     1154.58     1281.18     51.74 o 
   5  15   4      122.72      130.03     22.73 o 
   6  15   4      289.32      269.69     26.85 o 
   7  15   4        2.37       26.78     12.02 o 
   8  15   4      214.35      204.29     35.78 o 
   9  15   4       70.35       53.99      9.96 o 
  10  15   4      472.22      666.88     38.01 o 
  -4  16   4        0.44      -13.01     14.70 o 
  -3  16   4       11.77       -5.86     10.53 o 
  -2  16   4       37.22       19.25      6.87 o 
  -1  16   4      237.51      194.90     18.24 o 
   0  16   4       24.57       61.38     18.52 o 
   1  16   4       15.47      -25.63     25.63 o 
   2  16   4        0.88        9.18     19.03 o 
   3  16   4     1803.01     1855.73     30.88 o 
   4  16   4       15.63       27.82     11.64 o 
   5  16   4      717.41      755.08     18.74 o 
   6  16   4        4.72      -12.04     25.00 o 
   7  16   4      100.66       81.94     28.21 o 
   8  16   4       56.01       54.39     16.99 o 
  -1  17   4       64.84       19.71     10.14 o 
   0  17   4       62.09       65.78     13.17 o 
   1  17   4      166.52      179.64     15.54 o 
   2  17   4       77.63       48.10     12.95 o 
   3  17   4     1010.79      961.85     35.31 o 
   4  17   4      158.06      125.81     42.69 o 
   5  17   4      625.28      589.00     32.83 o 
   6  17   4       31.77       32.91     14.00 o 
   7  17   4        8.22        8.79     10.70 o 
  -1 -15   5        4.25       18.13     19.37 o 
  -4 -14   5      213.34      236.12     26.47 o 
  -3 -14   5       10.51       29.39     20.16 o 
  -2 -14   5       38.16        7.04     17.57 o 
  -1 -14   5      400.57      392.06     28.83 o 
   0 -14   5        0.41        4.84     19.03 o 
   1 -14   5        4.51       35.02     20.95 o 
  -6 -13   5       27.72       36.55     22.81 o 
  -5 -13   5      148.06      180.03     24.38 o 
  -4 -13   5      274.59      285.23     27.31 o 
  -3 -13   5     1046.66     1111.98     39.59 o 
  -1 -13   5       88.74       68.14     13.46 o 
   0 -13   5        1.23      -10.42     29.00 o 
   1 -13   5       40.65       33.79     22.81 o 
   2 -13   5      101.81       18.52      7.09 o 
   3 -13   5      422.07      171.20     13.17 o 
  -8 -12   5      462.16      423.88     31.09 o 
  -7 -12   5       24.29       62.84     24.04 o 
  -6 -12   5       32.19       50.63     23.59 o 
  -5 -12   5      170.44      186.34     19.77 o 
  -4 -12   5      355.92      376.18     25.68 o 
  -3 -12   5      223.73      187.76     22.53 o 
  -2 -12   5      267.98      280.56     24.10 o 
  -1 -12   5      123.55       96.91     15.49 o 
   0 -12   5       88.37       90.44     20.61 o 
   1 -12   5      358.57      230.28     84.72 o 
   2 -12   5       23.21       24.81      6.99 o 
   3 -12   5      368.48      251.31    141.46 o 
   4 -12   5      173.96      151.93     17.40 o 
   5 -12   5        0.40       22.58     13.23 o 
   6 -12   5        2.96      -16.11     21.51 o 
  -9 -11   5      153.63      167.09     25.29 o 
  -8 -11   5        6.19       11.29     13.07 o 
  -7 -11   5       55.68       72.99     27.31 o 
  -6 -11   5      239.91      205.04     20.78 o 
  -5 -11   5        2.48       26.19     23.14 o 
  -4 -11   5      312.14      429.40     27.82 o 
  -3 -11   5       75.11       59.98     17.29 o 
  -2 -11   5       41.75       33.56     18.19 o 
  -1 -11   5      119.04       93.82     12.89 o 
   0 -11   5       80.02       44.68     32.19 o 
   1 -11   5      344.52      216.27     97.14 o 
   2 -11   5      624.71      494.28    180.17 o 
   3 -11   5      242.39      238.02     42.69 o 
   4 -11   5       36.22       50.68     11.88 o 
   5 -11   5        9.47       18.86     15.60 o 
   6 -11   5      598.40      632.29     31.65 o 
 -10 -10   5       59.36       48.26     17.62 o 
  -9 -10   5      191.24      191.13     25.40 o 
  -8 -10   5        6.70       -0.92     16.81 o 
  -7 -10   5      306.80      299.46     20.90 o 
  -6 -10   5      488.46      516.65     40.52 o 
  -5 -10   5      942.92     1188.74     40.88 o 
  -4 -10   5        8.99       38.52     19.09 o 
  -3 -10   5       46.65       73.94     17.51 o 
  -2 -10   5      149.79      182.46     17.01 o 
  -1 -10   5       63.44       28.77     13.05 o 
   0 -10   5      759.67      469.86    312.43 o 
   1 -10   5      848.76      733.36    101.34 o 
   2 -10   5        2.79        4.73     13.93 o 
   3 -10   5      328.52      299.51     12.03 o 
   4 -10   5        6.99       21.60      8.56 o 
   5 -10   5       67.32       74.05     15.10 o 
   6 -10   5      277.24      215.69     19.66 o 
   7 -10   5      731.13      858.34     40.71 o 
 -11  -9   5      134.13       76.98     13.97 o 
 -10  -9   5      138.82      143.74     41.05 o 
  -9  -9   5        4.23       -2.81     17.43 o 
  -8  -9   5       71.14       77.87     15.85 o 
  -7  -9   5      169.47      167.57     13.68 o 
  -6  -9   5       33.28       41.25     13.80 o 
  -5  -9   5     1234.42     1344.32     28.79 o 
  -4  -9   5       51.63       23.37     21.85 o 
  -3  -9   5       11.58       -0.43      7.23 o 
  -2  -9   5        0.54       14.87      6.19 o 
  -1  -9   5      355.62      249.58     71.80 o 
   0  -9   5      134.35      143.90      7.20 o 
   1  -9   5      884.76     1008.01     21.34 o 
   2  -9   5      697.99      718.90     36.27 o 
   3  -9   5      700.77      706.56     62.25 o 
   4  -9   5      189.59      179.81     23.73 o 
   5  -9   5      384.71      364.86     20.39 o 
   6  -9   5       51.84       70.90     18.75 o 
   7  -9   5      378.18      389.64     27.93 o 
   8  -9   5       61.11       67.18     19.42 o 
 -11  -8   5        3.32       22.92     12.56 o 
 -10  -8   5      135.04      122.37     18.19 o 
  -9  -8   5        0.22       10.36     17.62 o 
  -8  -8   5       11.43       32.27     17.85 o 
  -7  -8   5      306.14      266.88     23.65 o 
  -6  -8   5      334.50      300.05     31.43 o 
  -5  -8   5      134.58      113.85     12.89 o 
  -4  -8   5      990.64     1078.19     34.29 o 
  -3  -8   5       80.78       55.66     27.88 o 
  -2  -8   5      550.65      433.93    102.52 o 
  -1  -8   5        1.27       54.25      7.49 o 
   0  -8   5      406.31      395.89      9.48 o 
   1  -8   5        7.47       14.83      9.20 o 
   2  -8   5        8.25       15.76     15.35 o 
   3  -8   5       51.02       75.90     38.15 o 
   4  -8   5     1268.60     1251.09     29.14 o 
   5  -8   5      570.31      615.06     26.02 o 
   6  -8   5      365.33      397.52     26.02 o 
   7  -8   5       40.58       38.52     19.14 o 
   8  -8   5      103.58       99.06     15.21 o 
 -11  -7   5      386.30      359.06     23.48 o 
 -10  -7   5       32.53       40.49     14.76 o 
  -9  -7   5       27.47        6.81     22.08 o 
  -8  -7   5      124.34      150.98     21.29 o 
  -7  -7   5       16.35       15.99     17.62 o 
  -6  -7   5     1236.98     1192.68     30.98 o 
  -5  -7   5      395.81      346.56     17.68 o 
  -4  -7   5     1882.40     1997.26    127.72 o 
  -3  -7   5      277.29      362.21     20.95 o 
  -2  -7   5      699.41      758.67     24.83 o 
  -1  -7   5      196.08      212.49     10.74 o 
   0  -7   5      892.67     1103.56     12.33 o 
   1  -7   5        8.47        8.96      9.36 o 
   2  -7   5       80.63      103.25      8.69 o 
   3  -7   5      229.70      212.90     19.17 o 
   4  -7   5     1702.15     1516.26     46.29 o 
   5  -7   5        0.42        1.29     16.84 o 
   6  -7   5      200.80      272.17     22.64 o 
   7  -7   5       51.77       78.00     20.90 o 
   8  -7   5        2.24       17.74     20.05 o 
   9  -7   5       16.99       30.18     20.22 o 
 -11  -6   5      207.61      145.63     15.21 o 
 -10  -6   5        2.01       52.93     17.18 o 
  -9  -6   5        0.79       33.23     18.30 o 
  -8  -6   5      357.96      359.51     24.27 o 
  -7  -6   5      757.11      739.69     25.57 o 
  -6  -6   5        0.32       28.94     17.12 o 
  -5  -6   5      987.50      916.18     25.74 o 
  -4  -6   5      149.36      139.83     14.98 o 
  -2  -6   5     4201.48     4551.38     50.29 o 
  -1  -6   5      954.39      908.02     23.59 o 
   0  -6   5      599.76      536.45     22.34 o 
   1  -6   5     2108.94     2228.93     25.90 o 
   2  -6   5      278.03      220.57     11.12 o 
   3  -6   5      174.60      174.72     20.33 o 
   4  -6   5      336.59      366.12     15.21 o 
   5  -6   5      846.08      865.61     29.17 o 
   6  -6   5     1670.27     1429.59     33.56 o 
   7  -6   5      266.08      229.99     20.78 o 
   8  -6   5      164.59      103.11     13.85 o 
  10  -6   5      402.93      408.90     29.96 o 
 -11  -5   5      284.30      268.56     18.64 o 
 -10  -5   5        9.42        1.63     15.71 o 
  -9  -5   5      834.36      890.95     29.45 o 
  -8  -5   5       63.52       70.06     12.05 o 
  -7  -5   5     1235.81     1286.39     29.11 o 
  -6  -5   5      103.23      125.75     12.95 o 
  -5  -5   5       84.76       51.41     15.60 o 
  -4  -5   5      174.50      129.52     11.82 o 
  -3  -5   5      569.21      608.53     19.55 o 
  -1  -5   5     1257.18     1164.02     21.23 o 
   0  -5   5       22.65       40.80      7.12 o 
   1  -5   5      663.72      754.96      9.80 o 
   2  -5   5      593.67      697.45     13.88 o 
   3  -5   5      188.92      156.75      7.92 o 
   4  -5   5        3.20        9.12      7.27 o 
   5  -5   5      632.59      679.32     25.35 o 
   6  -5   5       54.11      141.01     15.77 o 
   7  -5   5     1089.65     1131.08     34.97 o 
   8  -5   5       45.96       51.47     21.01 o 
   9  -5   5      249.73      254.15     24.49 o 
  10  -5   5        9.00        0.51     19.03 o 
  11  -5   5      303.33      314.06     30.35 o 
 -11  -4   5        3.28       36.50     15.77 o 
 -10  -4   5      372.78      381.53     22.24 o 
  -9  -4   5      685.85      709.21     16.93 o 
  -8  -4   5     1083.39     1028.10     17.46 o 
  -7  -4   5        0.35       -1.57     19.66 o 
  -6  -4   5      447.08      441.05     21.23 o 
  -5  -4   5       21.51       -5.13     21.18 o 
  -3  -4   5     3432.41     3040.75     36.09 o 
  -1  -4   5     1394.08     1378.74     22.36 o 
   0  -4   5        3.07       13.47     14.28 o 
   1  -4   5       41.21       35.66     12.22 o 
   2  -4   5      465.18      603.38     12.32 o 
   3  -4   5     2284.89     2916.56     54.04 o 
   4  -4   5       37.16       51.83      5.75 o 
   5  -4   5      132.73      136.50     13.79 o 
   6  -4   5      243.66      261.47     17.12 o 
   7  -4   5      906.64      768.52     26.19 o 
   8  -4   5       20.27      -27.26     28.21 o 
   9  -4   5      390.01      366.10     23.71 o 
  10  -4   5      103.46       73.66     12.92 o 
  11  -4   5       48.00       34.11     13.54 o 
 -11  -3   5      107.19       93.54     13.29 o 
 -10  -3   5      878.47      978.30     58.66 o 
  -9  -3   5       26.17        7.06     11.39 o 
  -8  -3   5     1086.25     1039.38     83.85 o 
  -7  -3   5      103.74      129.28     15.97 o 
  -6  -3   5      165.75      157.42      8.09 o 
  -5  -3   5        0.97       11.99     15.21 o 
  -4  -3   5      455.47      470.45     17.62 o 
  -3  -3   5     1761.30     1717.76     25.00 o 
  -1  -3   5      541.47      420.38     14.31 o 
   0  -3   5      147.57      157.00      8.45 o 
   1  -3   5     1508.23     1864.82     18.33 o 
   2  -3   5      834.79      696.10     32.19 o 
   3  -3   5      199.10      181.98      4.55 o 
   4  -3   5     8691.06     8973.65    473.35 o 
   5  -3   5       61.61       73.77     14.98 o 
   6  -3   5      104.14      124.40     13.40 o 
   7  -3   5        0.38       24.83     18.52 o 
   8  -3   5      468.06      453.22     28.72 o 
   9  -3   5      827.75      792.12     33.00 o 
  10  -3   5      227.94      245.82     16.08 o 
  11  -3   5        0.12      -19.33     19.33 o 
  12  -3   5       64.92       58.34     18.36 o 
 -12  -2   5       10.25      -18.30     18.30 o 
 -11  -2   5      337.02      359.23     21.51 o 
 -10  -2   5       39.40       26.43     12.58 o 
  -9  -2   5      647.73      695.07     17.50 o 
  -8  -2   5      388.14      356.69     43.98 o 
  -7  -2   5      219.46      211.48     10.83 o 
  -6  -2   5     1447.39     1273.65     17.07 o 
  -5  -2   5        5.40        3.58      5.67 o 
  -4  -2   5     1585.39     1430.84     23.31 o 
  -3  -2   5     2222.82     2389.53     27.14 o 
  -1  -2   5       78.17       96.86      8.40 o 
   0  -2   5     2284.29     2288.56     25.23 o 
   1  -2   5     6651.95     7043.52     38.63 o 
   2  -2   5      522.90      419.27      7.16 o 
   3  -2   5     1692.98     1618.30     61.10 o 
   4  -2   5      717.41      842.01     24.21 o 
   5  -2   5     1246.28     1303.68     29.11 o 
   6  -2   5        3.49       23.26     17.57 o 
   7  -2   5       29.73       35.02     19.25 o 
   8  -2   5      360.46      401.92     27.76 o 
   9  -2   5        7.41      -19.27     19.27 o 
  10  -2   5      618.43      569.24     24.21 o 
  11  -2   5      347.87      306.67     31.65 o 
  12  -2   5       86.77       67.97     13.58 o 
 -12  -1   5       36.52       11.32     14.25 o 
 -11  -1   5      196.36      208.02     17.74 o 
 -10  -1   5      262.93      254.63     11.89 o 
  -9  -1   5       92.84       65.99     11.74 o 
  -8  -1   5       71.37      104.64     11.23 o 
  -7  -1   5      887.70      903.72     15.95 o 
  -6  -1   5       20.87       41.02      8.81 o 
  -5  -1   5     2216.01     2274.77     19.65 o 
  -4  -1   5      194.86      166.80      7.45 o 
  -3  -1   5     3298.89     3155.92     27.99 o 
  -2  -1   5      318.93      271.21     13.68 o 
  -1  -1   5      648.27      557.51     18.13 o 
   0  -1   5      245.31      229.37     10.31 o 
   1  -1   5     1126.58      788.62     14.42 o 
   2  -1   5       65.08       47.10     10.95 o 
   3  -1   5       44.17       24.27      7.60 o 
   4  -1   5        3.42        8.10      9.58 o 
   5  -1   5        1.86        5.74     15.54 o 
   6  -1   5     1545.08     1651.70     33.73 o 
   7  -1   5      219.90      210.67     15.99 o 
   8  -1   5        1.49       10.42     13.10 o 
   9  -1   5      965.37      982.35     36.86 o 
  10  -1   5       88.82       76.49     13.90 o 
  11  -1   5       83.21       77.97     25.96 o 
  12  -1   5       21.64       27.63     12.92 o 
  13  -1   5       61.14       59.81     18.13 o 
 -12   0   5      775.72      768.92     33.68 o 
 -11   0   5       59.73       75.97     18.58 o 
 -10   0   5      481.32      554.07     24.21 o 
  -9   0   5      109.01      107.82     10.17 o 
  -8   0   5      468.96      469.90     13.45 o 
  -7   0   5      512.54      531.67     12.31 o 
  -6   0   5       56.55       51.81      6.16 o 
  -5   0   5     1255.79     1191.39     17.68 o 
  -4   0   5      138.48      182.09     78.53 o 
  -3   0   5        0.39        1.12      9.19 o 
  -2   0   5      330.33      248.58     14.81 o 
  -1   0   5      166.25      142.42      9.01 o 
   0   0   5     2713.66     2686.14     25.85 o 
   1   0   5      211.69      233.87      9.30 o 
   2   0   5      421.66      329.21     13.17 o 
   3   0   5     7748.19     8739.82     43.03 o 
   4   0   5     1198.36     1097.46     17.01 o 
   5   0   5      376.75      330.84     17.79 o 
   6   0   5       10.68        5.41     15.43 o 
   7   0   5     3824.17     3699.07    190.65 o 
   8   0   5      501.29      427.24     14.63 o 
   9   0   5        2.86       17.93     12.89 o 
  10   0   5      279.32      267.82     13.36 o 
  11   0   5       33.85       68.02     24.72 o 
  12   0   5      446.67      437.92     18.47 o 
  13   0   5      432.61      412.05     27.54 o 
 -12   1   5      485.50      374.93     18.36 o 
 -11   1   5       40.05       62.69     13.88 o 
 -10   1   5     1493.41     1485.57     35.14 o 
  -9   1   5      277.33      261.23     15.21 o 
  -8   1   5     1393.06     1257.62     18.81 o 
  -7   1   5       55.23       60.78     12.64 o 
  -6   1   5     2407.33     2528.99     72.67 o 
  -5   1   5     1048.66     1251.08     16.28 o 
  -4   1   5     1328.72     1094.70     66.99 o 
  -3   1   5      422.41      391.81     10.52 o 
  -2   1   5      570.03      482.88      6.11 o 
  -1   1   5      416.35      402.43      8.04 o 
   0   1   5     8523.80     8024.75     42.52 o 
   1   1   5      270.09      198.18      9.58 o 
   2   1   5      870.83      869.83     15.38 o 
   3   1   5      500.75      608.42     15.54 o 
   4   1   5      532.41      596.76     16.44 o 
   5   1   5      362.05      462.34     19.48 o 
   6   1   5     2594.22     2543.36     25.63 o 
   7   1   5      172.31      187.97     10.17 o 
   8   1   5      568.95      615.55     18.40 o 
   9   1   5      753.39      731.28     27.31 o 
  10   1   5       17.88       21.93     22.36 o 
  11   1   5       13.91       18.58     11.20 o 
  12   1   5       13.42       37.75     12.13 o 
  13   1   5       16.88       18.08     28.13 o 
 -12   2   5      342.59      367.25     20.07 o 
 -11   2   5      672.91      639.65     20.02 o 
 -10   2   5      525.06      552.92     19.44 o 
  -9   2   5      408.63      371.53     22.98 o 
  -8   2   5       10.43       -0.78     10.04 o 
  -7   2   5       18.98       10.49      8.41 o 
  -6   2   5        3.14       37.08     29.48 o 
  -5   2   5      368.33      430.26     22.40 o 
  -4   2   5      254.97      253.78      7.25 o 
  -3   2   5      277.34      213.19     10.04 o 
  -2   2   5      858.95      817.62     17.38 o 
  -1   2   5       17.01       27.60     11.26 o 
   0   2   5     1744.32     1689.68     39.03 o 
   1   2   5     6071.64     5886.48     37.51 o 
   2   2   5     3971.29     3904.39     29.96 o 
   3   2   5     2868.48     2587.87     27.54 o 
   4   2   5     1219.81      952.58     65.24 o 
   5   2   5      653.18      683.69     12.84 o 
   6   2   5      167.02      166.31     46.96 o 
   7   2   5      720.58      804.14     26.81 o 
   8   2   5      174.49      163.59     11.59 o 
   9   2   5      289.37      153.04     79.93 o 
  10   2   5      145.22      144.97     12.21 o 
  11   2   5       37.66        7.12     12.67 o 
  12   2   5      488.32      432.48     18.44 o 
  13   2   5       17.61       23.56     14.90 o 
 -12   3   5        1.67       21.01     14.87 o 
 -11   3   5      715.18      757.71     85.26 o 
 -10   3   5       18.66       31.74     17.23 o 
  -9   3   5      425.40      485.01     17.95 o 
  -8   3   5      338.25      329.54      9.19 o 
  -7   3   5     2324.92     2534.60     60.52 o 
  -6   3   5     1398.39     1360.58     81.38 o 
  -5   3   5     1282.42     1260.62     70.96 o 
  -4   3   5       88.81      103.00      7.88 o 
  -3   3   5       80.08      114.32      7.34 o 
  -2   3   5       59.47       36.95      4.70 o 
  -1   3   5      127.35      110.69      4.83 o 
   0   3   5      280.78      288.96      6.21 o 
   1   3   5     4187.47     3949.66     92.61 o 
   2   3   5      251.21      247.99     14.14 o 
   3   3   5       95.20      103.31     10.37 o 
   4   3   5      105.25       78.71      9.15 o 
   5   3   5      936.20      874.11     38.77 o 
   6   3   5     2225.54     2237.69     58.94 o 
   7   3   5     2970.54     3077.72    106.77 o 
   8   3   5        7.00       11.27      9.00 o 
   9   3   5        3.35        3.03      6.80 o 
  10   3   5      202.39      198.01     14.31 o 
  11   3   5     1347.28     1359.69     67.66 o 
  12   3   5       56.87       40.27     14.00 o 
  13   3   5      433.87      411.88     19.75 o 
 -11   4   5       86.81      111.47     13.31 o 
 -10   4   5      118.33      125.95     12.07 o 
  -9   4   5      250.21      241.67     13.08 o 
  -8   4   5      105.38       83.99     14.50 o 
  -7   4   5     1230.31     1244.97     13.51 o 
  -6   4   5     2523.40     2536.65    165.29 o 
  -5   4   5      744.43      767.95     17.85 o 
  -4   4   5     3773.89     3473.84    257.66 o 
  -3   4   5      154.98      148.66     15.04 o 
  -2   4   5     3013.45     3165.31     94.32 o 
  -1   4   5     1176.47     1054.71     11.16 o 
   0   4   5      695.21      746.67     10.63 o 
   1   4   5      228.31      180.25      4.98 o 
   2   4   5      660.88      576.84      7.52 o 
   3   4   5     1246.02     1086.50     13.33 o 
   4   4   5        2.43       15.29      6.93 o 
   5   4   5     1050.90     1122.20     19.14 o 
   6   4   5     1815.76     1941.04     14.74 o 
   7   4   5        4.94       13.84     10.45 o 
   8   4   5      533.13      577.00     15.85 o 
   9   4   5      164.01      111.02     33.10 o 
  10   4   5        6.64        9.72      4.91 o 
  11   4   5       50.95       59.89     13.69 o 
  12   4   5      430.46      415.48     22.36 o 
  13   4   5      206.09      161.89     12.00 o 
 -11   5   5       36.43       44.88     18.58 o 
 -10   5   5        3.64       -2.20     25.63 o 
  -9   5   5      769.66      806.31     63.55 o 
  -8   5   5      592.32      670.64     26.44 o 
  -7   5   5     1192.29     1270.11     62.64 o 
  -6   5   5      389.92      424.77     14.82 o 
  -5   5   5       39.73       21.78     29.79 o 
  -4   5   5      399.69      333.93     27.71 o 
  -3   5   5      135.17      139.02      7.42 o 
  -2   5   5      796.08      722.78     39.01 o 
  -1   5   5       79.49       76.50      5.14 o 
   0   5   5     2094.59     1698.94     36.97 o 
   1   5   5     2453.97     2403.58     41.13 o 
   2   5   5      216.25      196.21      7.94 o 
   3   5   5        0.85       19.18      6.62 o 
   4   5   5     3858.93     3658.95     27.69 o 
   5   5   5     1037.20     1149.09     37.08 o 
   6   5   5     2850.77     2749.96     25.97 o 
   7   5   5      277.40      315.60     12.33 o 
   8   5   5     2413.86     2495.75    123.42 o 
   9   5   5      261.20      268.73      8.87 o 
  10   5   5      898.36      636.40    207.48 o 
  11   5   5      130.79      101.85     10.72 o 
  12   5   5       51.86       44.53     11.68 o 
  13   5   5        0.21      -17.36     17.36 o 
 -10   6   5      108.56      119.71     10.86 o 
  -9   6   5      345.24      223.73    148.84 o 
  -8   6   5      391.76      345.48     50.34 o 
  -7   6   5      993.80     1102.91     24.77 o 
  -6   6   5      848.82      851.14     16.30 o 
  -5   6   5      247.43      258.31     12.19 o 
  -4   6   5      523.28      561.09     22.08 o 
  -3   6   5     2183.41     2195.79     89.23 o 
  -2   6   5     2077.16     2038.77     31.57 o 
  -1   6   5     1711.12     1628.79     57.43 o 
   0   6   5     1921.96     2177.01     27.69 o 
   1   6   5       93.75       72.57      4.33 o 
   2   6   5      192.15      208.08      6.21 o 
   3   6   5       51.88       44.87      5.98 o 
   4   6   5     2903.67     2848.58     33.69 o 
   5   6   5      766.91      803.15     12.44 o 
   6   6   5      144.78      153.68     14.03 o 
   7   6   5      324.11      263.67     18.27 o 
   8   6   5      554.93      548.14     10.74 o 
   9   6   5      205.64      183.76     15.25 o 
  10   6   5      757.89      634.84    121.08 o 
  11   6   5      173.83      107.87     26.57 o 
  12   6   5        0.94        2.92     17.09 o 
  13   6   5       33.10       34.21     25.35 o 
 -10   7   5       59.11      129.24     20.28 o 
  -9   7   5       72.85       79.29     14.65 o 
  -8   7   5      154.21       91.64     41.27 o 
  -7   7   5        1.40       -1.62     12.92 o 
  -6   7   5      134.98      136.61      9.97 o 
  -5   7   5      927.36      999.58     65.58 o 
  -4   7   5      337.96      390.37     11.30 o 
  -3   7   5     3480.43     3447.62    150.22 o 
  -2   7   5      472.21      486.08     14.45 o 
  -1   7   5     2822.93     2683.63    135.06 o 
   0   7   5      640.80      656.01      8.38 o 
   1   7   5      414.24      461.61     10.84 o 
   2   7   5      271.73      233.45     14.82 o 
   3   7   5     1781.08     1618.03     30.65 o 
   4   7   5      162.97      170.15      6.90 o 
   5   7   5     1473.82     1345.77     34.05 o 
   6   7   5       42.02       36.64      5.19 o 
   7   7   5       20.92       19.35     11.83 o 
   8   7   5      994.56     1032.53     14.72 o 
   9   7   5      768.67      855.95     15.94 o 
  10   7   5      190.69      182.55     11.75 o 
  11   7   5      584.27      586.23     21.15 o 
  12   7   5        4.84      -17.61     17.61 o 
  13   7   5       11.73       41.44     19.31 o 
  -9   8   5      746.90      748.64     35.47 o 
  -8   8   5      611.67      562.13     26.13 o 
  -7   8   5        5.71       -2.62     12.33 o 
  -6   8   5       20.43      -19.83     24.89 o 
  -5   8   5      549.81      664.48     78.42 o 
  -4   8   5      299.58      267.31     13.62 o 
  -3   8   5        0.93      -11.29     13.65 o 
  -2   8   5      859.75     1126.42     39.64 o 
  -1   8   5     2983.64     2845.71     40.34 o 
   0   8   5      304.49      254.41      5.58 o 
   1   8   5        1.80        1.99      6.04 o 
   2   8   5      364.38      359.67     12.17 o 
   3   8   5     1095.90      988.09     22.92 o 
   4   8   5     5521.26     5261.91     59.95 o 
   5   8   5       14.50       23.89     15.26 o 
   6   8   5       56.65       42.04      5.16 o 
   7   8   5      115.10      112.75      6.92 o 
   8   8   5        4.26       46.50     22.72 o 
   9   8   5      766.47      702.92     24.23 o 
  10   8   5      699.83      777.87     20.16 o 
  11   8   5      353.32      257.08     81.24 o 
  12   8   5       12.15        2.04     13.23 o 
  13   8   5       52.50       49.45     19.42 o 
  -9   9   5      143.74      112.29     22.58 o 
  -8   9   5       89.74      102.94     15.15 o 
  -7   9   5      566.69      542.70     28.55 o 
  -6   9   5      382.80      204.99    135.21 o 
  -5   9   5      118.92      142.37     21.12 o 
  -4   9   5     1307.07     1417.18    137.72 o 
  -3   9   5       22.50       26.68      9.48 o 
  -2   9   5        3.75       15.07     17.48 o 
  -1   9   5       57.77       97.25      9.32 o 
   0   9   5       57.68       87.75      7.20 o 
   1   9   5     2601.53     2611.31     58.73 o 
   2   9   5     1673.57     1541.92     44.41 o 
   3   9   5     2050.21     2223.24    106.09 o 
   4   9   5      283.76      271.33      8.97 o 
   5   9   5     1026.76      993.77     14.46 o 
   6   9   5        2.22       14.48      5.53 o 
   7   9   5      558.15      574.41     15.73 o 
   8   9   5      813.02      868.99     30.53 o 
   9   9   5       17.75       33.26      6.58 o 
  10   9   5      138.34      118.08     21.75 o 
  11   9   5        0.48       12.44      7.49 o 
  12   9   5       72.83       37.51     10.86 o 
  -7  10   5      168.16      154.81     23.87 o 
  -6  10   5      301.40      271.21     19.71 o 
  -5  10   5      348.83      210.80    118.37 o 
  -4  10   5       35.72       10.56     19.94 o 
  -3  10   5      430.89      429.40     14.36 o 
  -2  10   5     1203.27     1184.09     16.83 o 
  -1  10   5      600.85      593.96      9.56 o 
   0  10   5       92.80       88.03      5.23 o 
   1  10   5     2262.64     2246.86     28.36 o 
   2  10   5     1188.30     1183.34     31.29 o 
   3  10   5     3138.77     3531.60     38.92 o 
   4  10   5       84.51       66.27      7.10 o 
   5  10   5       17.51       31.57      9.96 o 
   6  10   5     1728.62     1661.37     41.59 o 
   7  10   5       37.12       12.52     10.45 o 
   8  10   5      975.18     1052.77     18.12 o 
   9  10   5      368.80      444.94     23.01 o 
  10  10   5        7.97       20.72     17.12 o 
  11  10   5       55.42       74.27      9.08 o 
  12  10   5      300.21      191.17     99.90 o 
  -8  11   5       11.81       11.99     19.42 o 
  -7  11   5      152.05      159.77     17.29 o 
  -6  11   5       49.52       36.66     19.83 o 
  -5  11   5      950.95      942.82     31.31 o 
  -4  11   5        0.17       10.97     15.29 o 
  -3  11   5       73.41       70.00     44.63 o 
  -2  11   5        0.29       13.99      6.80 o 
  -1  11   5      725.57      709.22     19.74 o 
   0  11   5      234.47      235.42      6.68 o 
   1  11   5     1240.19     1397.86     18.19 o 
   2  11   5     1609.84     1620.00     83.48 o 
   3  11   5       26.03       14.50     22.66 o 
   4  11   5      147.14      200.58     13.19 o 
   5  11   5      812.97      788.51     19.72 o 
   6  11   5        2.88        8.36     10.90 o 
   7  11   5     2499.80     2529.84     25.56 o 
   8  11   5       16.83       32.68      9.59 o 
   9  11   5       38.76       28.62      9.57 o 
  10  11   5        0.27       22.29     11.72 o 
  11  11   5        5.88        5.08     18.20 o 
  12  11   5      151.60      119.23     62.06 o 
  -7  12   5       90.23       82.95     18.69 o 
  -6  12   5      243.93      231.22     24.27 o 
  -4  12   5     1001.72     1038.38     31.03 o 
  -3  12   5      146.99      229.37     18.41 o 
  -2  12   5      441.53      313.10    178.97 o 
  -1  12   5      332.36      283.08     24.34 o 
   0  12   5     1941.43     2011.01     65.75 o 
   1  12   5      705.70      763.50     14.39 o 
   2  12   5      794.53     1008.47     16.96 o 
   3  12   5      512.67      509.99     29.25 o 
   4  12   5      168.69      175.43      9.78 o 
   5  12   5      702.59      734.63     17.74 o 
   6  12   5     1070.45     1027.65     18.73 o 
   7  12   5      314.59      309.47     13.17 o 
   8  12   5      479.53      531.99     16.98 o 
   9  12   5       11.73       21.61     13.31 o 
  10  12   5       48.09       58.29     12.71 o 
  11  12   5       74.97       81.66      8.91 o 
  12  12   5       75.47       76.37     12.72 o 
  -6  13   5       30.18       25.91     17.96 o 
  -5  13   5        2.59       23.37     18.02 o 
  -4  13   5        1.57       41.50     16.39 o 
  -3  13   5       14.94       11.77     14.48 o 
  -2  13   5       21.31       26.36     14.31 o 
  -1  13   5        0.82       -8.80     26.81 o 
   0  13   5      556.23      526.14     29.51 o 
   1  13   5     1687.43     1842.81     57.92 o 
   2  13   5      690.02      727.73     15.82 o 
   3  13   5       30.01      -11.88     22.68 o 
   4  13   5     1845.23     1909.69     57.44 o 
   5  13   5      129.48      129.60      9.06 o 
   6  13   5     1466.17     1586.82     52.16 o 
   7  13   5       20.71        7.78     11.34 o 
   8  13   5      341.22      298.05     12.54 o 
   9  13   5      141.41      113.02      9.25 o 
  10  13   5       37.39       44.68     10.97 o 
  11  13   5       93.94      111.56     12.11 o 
  -6  14   5      115.54      128.57     17.23 o 
  -5  14   5      156.27      191.30     22.53 o 
  -4  14   5       52.50       43.48     17.68 o 
  -3  14   5        0.77       66.23     15.54 o 
  -2  14   5     1028.54     1078.36     29.45 o 
  -1  14   5       18.47       31.07     37.54 o 
   0  14   5       63.72       92.25     17.01 o 
   1  14   5      168.12      156.08     13.14 o 
   2  14   5       12.72       14.69     10.33 o 
   3  14   5      110.21      127.92     11.91 o 
   4  14   5      191.07      231.25     17.09 o 
   5  14   5       24.51       22.80     11.63 o 
   6  14   5        7.73       -1.33     17.91 o 
   7  14   5      635.48      616.20     15.06 o 
   8  14   5      456.15      433.75     14.71 o 
   9  14   5       25.91       35.18     10.24 o 
  10  14   5      608.05      694.94     24.83 o 
  11  14   5       60.94       15.83     21.57 o 
  -4  15   5      150.44      181.39     17.40 o 
  -3  15   5       44.04       43.20     13.40 o 
  -2  15   5      151.52      106.66     11.99 o 
  -1  15   5      475.06      291.18    159.46 o 
   0  15   5      106.12       85.20     13.06 o 
   1  15   5      425.77      476.02     28.78 o 
   2  15   5      135.65      108.99      9.60 o 
   3  15   5     1175.66     1221.34     28.72 o 
   4  15   5      197.46      180.38     11.68 o 
   5  15   5      878.98      938.02     26.03 o 
   6  15   5       79.84       57.86     21.09 o 
   7  15   5       18.28       57.33     12.24 o 
   8  15   5       88.41      103.12     13.62 o 
   9  15   5      295.29      282.87     15.85 o 
  10  15   5      148.96       79.34     14.31 o 
  -4  16   5       54.97       92.53     17.51 o 
  -3  16   5       23.82        6.70      9.07 o 
  -2  16   5       58.19        6.70      6.98 o 
  -1  16   5        0.67       58.91     12.61 o 
   1  16   5        2.20      -16.56     28.89 o 
   2  16   5      146.91      142.37     20.78 o 
   3  16   5       60.38       59.95     25.05 o 
   4  16   5      846.86      846.09     39.96 o 
   5  16   5      627.12      632.43     23.39 o 
   6  16   5      254.67      261.77     16.54 o 
   7  16   5      129.25      124.86     16.91 o 
   8  16   5        2.83       19.44     10.36 o 
   9  16   5      413.36      441.78     30.75 o 
  -1  17   5        9.02       26.70     11.94 o 
   0  17   5      360.44      416.67     26.36 o 
   1  17   5        0.02      -24.89     24.89 o 
   2  17   5       59.46       76.87     21.57 o 
   3  17   5      215.21      245.56     17.09 o 
   4  17   5      617.56      645.94     19.54 o 
   5  17   5       18.54       25.31      9.51 o 
   6  17   5       10.44       10.17     15.85 o 
   7  17   5       10.22       26.78     18.15 o 
   8  17   5        5.86      -20.67     20.67 o 
   4  18   5      183.12      138.14     16.39 o 
   5  18   5      179.34      198.01     21.06 o 
   6  18   5      336.85      286.52     23.93 o 
  -3 -14   6        6.80      -11.43     25.18 o 
  -2 -14   6      147.12      221.60     29.79 o 
  -1 -14   6      159.23      107.28     21.12 o 
   0 -14   6       52.67       83.63     18.47 o 
  -5 -13   6        0.17        6.87     20.50 o 
  -4 -13   6      647.49      637.76     34.97 o 
  -3 -13   6       23.88       34.69     20.00 o 
  -2 -13   6      122.04       95.68     15.54 o 
  -1 -13   6       71.80       20.00     21.18 o 
   0 -13   6       10.03       10.70     19.14 o 
   1 -13   6      120.82      116.63     15.43 o 
   2 -13   6       97.39       49.39     11.04 o 
  -6 -12   6        0.62       34.07     22.41 o 
  -5 -12   6       99.22       67.13     22.69 o 
  -4 -12   6      222.66      294.69     28.33 o 
  -3 -12   6      358.33      444.55     29.22 o 
  -2 -12   6      903.70      943.66     34.24 o 
  -1 -12   6      224.99      272.73     23.87 o 
   0 -12   6       87.43       89.93     16.89 o 
   1 -12   6       64.20       22.58     18.02 o 
   2 -12   6      746.24      516.00    268.79 o 
   3 -12   6       50.77       13.57      7.60 o 
   4 -12   6       53.31       20.22      9.91 o 
   5 -12   6       89.01       57.21     11.26 o 
  -8 -11   6       15.36       27.65     13.62 o 
  -7 -11   6      170.07      176.49     27.37 o 
  -6 -11   6       43.01       77.66     20.90 o 
  -5 -11   6      159.56      148.95     19.42 o 
  -4 -11   6       45.81       48.71     22.30 o 
  -3 -11   6      700.14      828.15     35.36 o 
  -1 -11   6      223.57      255.50     20.50 o 
   0 -11   6        0.51       -6.02     25.57 o 
   1 -11   6      552.76      325.75    162.47 o 
   2 -11   6        1.07      -10.12     10.12 o 
   3 -11   6      123.02       85.08     13.51 o 
   4 -11   6        5.76       18.58     14.70 o 
   5 -11   6      266.73      367.73     25.74 o 
   6 -11   6      132.99      154.81     19.03 o 
  -9 -10   6       74.63       60.15     16.16 o 
  -8 -10   6      307.92      326.99     19.87 o 
  -7 -10   6      143.26      114.78     20.00 o 
  -6 -10   6        6.12       13.79     21.63 o 
  -5 -10   6      258.78      284.05     21.63 o 
  -4 -10   6       48.85       69.21     17.79 o 
  -3 -10   6       86.00      107.61     20.16 o 
  -2 -10   6      107.23       95.15      9.94 o 
  -1 -10   6      907.09      561.99    357.17 o 
   0 -10   6       77.90       32.33     20.36 o 
   1 -10   6      137.70       91.69     26.78 o 
   2 -10   6      125.80      122.57     10.37 o 
   3 -10   6      105.29      115.42     31.71 o 
   4 -10   6       25.33       35.25     16.78 o 
   5 -10   6       99.63       94.38     16.50 o 
   7 -10   6      617.80      677.35     32.10 o 
 -10  -9   6      176.80      206.34     23.37 o 
  -9  -9   6        6.72       10.87     17.12 o 
  -8  -9   6       11.58        6.35     24.89 o 
  -7  -9   6        2.70        6.76     12.79 o 
  -6  -9   6      138.95      134.26     12.71 o 
  -5  -9   6      297.44      355.85     23.37 o 
  -4  -9   6      597.43      746.45     35.92 o 
  -3  -9   6     1215.23     1203.67     33.56 o 
  -2  -9   6     1194.72      797.09    224.88 o 
  -1  -9   6      239.05      182.62     54.08 o 
   0  -9   6      945.10      898.50    151.13 o 
   1  -9   6      874.71      878.56     58.37 o 
   2  -9   6     1049.96     1082.64     28.10 o 
   3  -9   6       35.75       46.69     10.85 o 
   4  -9   6      226.86      259.86     29.51 o 
   5  -9   6       46.90       15.88     16.28 o 
   6  -9   6      160.13      143.77     22.08 o 
   7  -9   6      115.68       84.98     14.20 o 
 -10  -8   6       25.90       34.97     15.26 o 
  -9  -8   6       29.45       58.85     17.23 o 
  -8  -8   6        0.70       51.24     18.13 o 
  -7  -8   6      233.82      211.91     18.24 o 
  -6  -8   6     1890.67     2107.37     64.34 o 
  -5  -8   6       34.73       59.75     20.45 o 
  -4  -8   6      287.74      316.55     22.30 o 
  -3  -8   6      135.53       85.15     67.27 o 
  -2  -8   6       58.21       38.12      9.68 o 
  -1  -8   6      153.17      134.75     14.66 o 
   0  -8   6      788.47      872.47     26.48 o 
   1  -8   6      579.42      660.87     78.64 o 
   2  -8   6      603.43      587.07     14.97 o 
   3  -8   6      689.04      613.72     19.03 o 
   4  -8   6      198.65      191.43      9.96 o 
   5  -8   6        4.25      -19.66     23.09 o 
   6  -8   6      351.60      308.21     23.48 o 
   7  -8   6       39.74       50.06     19.77 o 
   8  -8   6      347.69      317.45     25.18 o 
 -11  -7   6      204.48      205.10     20.39 o 
 -10  -7   6       78.86       57.44     13.57 o 
  -9  -7   6       36.99       37.62     16.39 o 
  -8  -7   6      115.73      105.93     18.19 o 
  -7  -7   6      103.80       79.79     14.14 o 
  -6  -7   6        0.58      -13.01     22.69 o 
  -5  -7   6     2197.38     2171.09     42.91 o 
  -4  -7   6        0.01      -22.75     22.75 o 
  -3  -7   6       77.40       95.28     15.54 o 
  -2  -7   6      200.55      188.49     14.93 o 
  -1  -7   6      288.90      309.32      8.96 o 
   0  -7   6     1283.14     1238.79     32.72 o 
   1  -7   6      734.22      727.83     13.62 o 
   2  -7   6      662.03      633.07     14.37 o 
   3  -7   6      111.81      127.96     13.03 o 
   4  -7   6      296.79      273.39     25.00 o 
   5  -7   6      304.16      356.47     22.69 o 
   6  -7   6       66.57       96.13     20.00 o 
   7  -7   6      132.27      122.03     14.48 o 
   8  -7   6       11.29       42.69     20.61 o 
   9  -7   6      128.42       95.28     23.26 o 
 -11  -6   6        5.36       -9.52     15.04 o 
 -10  -6   6      165.18      125.53     16.33 o 
  -9  -6   6       23.79        1.12     14.70 o 
  -8  -6   6      117.08      106.49     20.61 o 
  -7  -6   6      501.56      525.41     24.77 o 
  -6  -6   6      507.45      491.57     20.95 o 
  -5  -6   6      181.57      193.56     15.26 o 
  -2  -6   6        2.18       17.57     16.22 o 
  -1  -6   6      720.85      731.61     16.37 o 
   0  -6   6     3850.76     4368.62     75.72 o 
   1  -6   6     1463.41     1503.42     34.34 o 
   2  -6   6       25.29       36.56      9.89 o 
   3  -6   6      282.57      267.18     37.40 o 
   4  -6   6      271.58      248.90      9.42 o 
   5  -6   6     1843.43     1658.85     36.33 o 
   6  -6   6       11.97       16.78     18.58 o 
   7  -6   6      335.78      316.55     21.12 o 
 -11  -5   6      173.48      226.16     23.54 o 
 -10  -5   6      205.40      240.85     22.75 o 
  -9  -5   6      105.53      111.39     15.94 o 
  -8  -5   6      627.41      617.10     26.86 o 
  -7  -5   6       26.02       57.83     15.66 o 
  -6  -5   6      439.73      425.68     23.82 o 
  -5  -5   6       82.17      130.14     17.68 o 
  -4  -5   6        9.41       10.87     12.39 o 
  -2  -5   6      293.89      291.37     14.59 o 
  -1  -5   6      472.18      578.58     19.42 o 
   0  -5   6     3092.22     3643.22     25.40 o 
   1  -5   6     1339.87     1461.68     17.12 o 
   2  -5   6        9.13       10.29      5.11 o 
   3  -5   6      398.39      476.56     72.06 o 
   4  -5   6       78.38       61.95      6.68 o 
   5  -5   6        8.06      -24.27     24.27 o 
   6  -5   6     1553.66     1579.95     38.13 o 
   7  -5   6       48.99       73.60     19.88 o 
   8  -5   6      167.71      132.29     18.75 o 
   9  -5   6        0.63       -0.67     28.55 o 
  10  -5   6       86.23       66.51     21.57 o 
  11  -5   6      125.40      219.96     28.78 o 
 -10  -4   6      104.17       98.95     14.98 o 
  -9  -4   6      144.71      129.30     11.82 o 
  -8  -4   6      643.29      754.22     28.16 o 
  -7  -4   6      387.19      412.28     21.68 o 
  -6  -4   6      272.77      256.68     15.15 o 
  -5  -4   6      203.24      183.08     19.71 o 
  -4  -4   6       48.82       54.01     14.53 o 
  -1  -4   6     1967.12     1880.17     28.83 o 
   0  -4   6       51.18       28.30     14.36 o 
   1  -4   6      409.60      489.70     13.65 o 
   2  -4   6     3395.17     3791.19    115.48 o 
   3  -4   6      512.29      460.76      9.99 o 
   4  -4   6      832.43      734.37     40.15 o 
   5  -4   6        0.19       55.86     15.71 o 
   6  -4   6       37.67       40.60     19.14 o 
   7  -4   6        0.18      -24.77     24.77 o 
   8  -4   6       26.81       79.63     21.46 o 
   9  -4   6      106.85      101.25     21.46 o 
  10  -4   6      492.27      494.88     21.18 o 
  11  -4   6        0.16       12.84     19.94 o 
 -10  -3   6       76.21       84.58     11.82 o 
  -9  -3   6     1210.86     1213.72    110.21 o 
  -8  -3   6        3.03        3.81     13.48 o 
  -7  -3   6     1186.31     1151.92     27.54 o 
  -6  -3   6        3.47       11.04     12.78 o 
  -5  -3   6       25.97       33.06     15.66 o 
  -4  -3   6      129.91      127.38     12.50 o 
  -2  -3   6      624.23      621.31     20.45 o 
  -1  -3   6       29.00       24.21     12.44 o 
   0  -3   6      118.08       90.05      9.01 o 
   1  -3   6        2.01        2.38      7.56 o 
   2  -3   6     1822.69     2171.32    109.37 o 
   3  -3   6     4076.98     4455.93    182.80 o 
   4  -3   6       47.67       37.95     11.52 o 
   5  -3   6     1480.47     1356.61     28.83 o 
   6  -3   6     1024.62      905.70     29.73 o 
   7  -3   6       55.78       50.91     19.37 o 
   8  -3   6     1527.00     1416.20     36.78 o 
   9  -3   6      183.58      242.09     25.40 o 
  10  -3   6       76.85       60.42     14.45 o 
  11  -3   6      485.22      525.34     24.32 o 
  12  -3   6       10.09       10.64     18.41 o 
 -10  -2   6       57.46       69.25     16.02 o 
  -9  -2   6      729.43      764.49     37.14 o 
  -8  -2   6      971.79      901.04     17.31 o 
  -7  -2   6      712.93      751.38     16.15 o 
  -6  -2   6      289.78      215.86     21.04 o 
  -5  -2   6      670.60      639.96     18.47 o 
  -4  -2   6      889.15      929.02     18.64 o 
  -2  -2   6     2709.51     3267.81     37.17 o 
  -1  -2   6      277.82      265.69     12.16 o 
   0  -2   6     1048.79     1029.54     20.39 o 
   1  -2   6     1637.61     1545.10     21.29 o 
   2  -2   6      293.84      268.76     10.50 o 
   3  -2   6     2922.14     3603.98     76.22 o 
   4  -2   6      949.61     1013.22     69.63 o 
   5  -2   6       11.03       -0.90     21.51 o 
   6  -2   6      423.93      490.72     20.00 o 
   7  -2   6      425.42      393.30     20.16 o 
   8  -2   6       88.95       97.19     13.06 o 
   9  -2   6      976.83     1031.53     28.94 o 
  10  -2   6       89.13      119.03     12.41 o 
  11  -2   6       51.85       54.55     13.63 o 
  12  -2   6        2.28       60.82     21.06 o 
 -11  -1   6      378.66      351.46     22.08 o 
 -10  -1   6      247.91      246.04     21.12 o 
  -9  -1   6        0.04        1.66     10.60 o 
  -8  -1   6      543.04      485.00     14.62 o 
  -7  -1   6      142.36      141.74     13.57 o 
  -6  -1   6      564.71      675.55     21.63 o 
  -5  -1   6     1285.03     1354.37     16.69 o 
  -4  -1   6     1361.48     1419.23     22.19 o 
  -3  -1   6     1254.84     1626.53     30.63 o 
  -2  -1   6     2446.97     2341.72     33.28 o 
  -1  -1   6        6.68       30.01     16.39 o 
   0  -1   6     3409.49     3418.45     32.21 o 
   1  -1   6        5.87      -13.46     13.46 o 
   2  -1   6     3837.17     3493.80     30.57 o 
   3  -1   6      330.84      273.01     13.01 o 
   4  -1   6     3196.81     3540.82     29.11 o 
   5  -1   6     2698.99     2558.76     37.68 o 
   6  -1   6       32.47       49.61     19.20 o 
   7  -1   6      824.90      788.00     29.73 o 
   8  -1   6     2588.73     2404.17     45.61 o 
   9  -1   6        2.81       29.65     14.25 o 
  10  -1   6       96.22      111.46     13.22 o 
  11  -1   6       24.36        7.66     12.90 o 
  12  -1   6       36.25       21.24     13.62 o 
 -12   0   6      471.66      456.79     24.63 o 
 -11   0   6        9.75        1.41     19.71 o 
 -10   0   6     1043.81     1104.21     31.71 o 
  -9   0   6       73.39       92.22      9.88 o 
  -8   0   6        1.64      -15.01     15.01 o 
  -7   0   6       82.34       75.41     15.91 o 
  -6   0   6     2537.78     2599.48     32.61 o 
  -5   0   6      638.86      677.84     13.85 o 
  -4   0   6     2604.72     2583.04    102.17 o 
  -3   0   6      200.25      247.55     14.03 o 
  -2   0   6      603.88      658.17      8.30 o 
  -1   0   6     1506.86     1425.32     22.75 o 
   0   0   6     3750.73     3696.37     34.35 o 
   1   0   6      450.96      486.83     14.14 o 
   2   0   6      916.28      842.01     16.39 o 
   3   0   6       12.77       14.53     10.98 o 
   4   0   6       85.53       78.73      7.04 o 
   5   0   6       73.36       58.68     10.70 o 
   6   0   6     4451.87     4394.27     49.39 o 
   7   0   6      318.89      321.67     18.75 o 
   8   0   6     1828.62     1838.56     49.50 o 
   9   0   6     1351.96     1433.96     27.00 o 
  10   0   6       94.44       96.83     13.09 o 
  11   0   6       96.37      106.36     13.59 o 
  12   0   6      114.18      119.48     13.48 o 
  13   0   6       23.66       23.82     19.20 o 
 -12   1   6      177.00      163.24     15.83 o 
 -11   1   6      365.66      412.76     18.63 o 
 -10   1   6        3.97       16.86     14.94 o 
  -9   1   6      302.07      340.49     16.56 o 
  -8   1   6       29.11       43.27      6.81 o 
  -7   1   6        1.37       -9.62      9.62 o 
  -6   1   6       85.10       73.97      5.98 o 
  -5   1   6     1469.66     1563.02     43.70 o 
  -4   1   6      992.90     1159.56     15.63 o 
  -3   1   6     1202.51      954.58     48.32 o 
  -2   1   6       56.56       36.92     17.91 o 
  -1   1   6     3593.44     3992.87    111.42 o 
   0   1   6      316.28      309.05     11.77 o 
   1   1   6     3211.11     3311.91     30.57 o 
   2   1   6     2858.33     2905.93     28.38 o 
   3   1   6      622.97      675.21     18.24 o 
   4   1   6      918.55      848.94     17.29 o 
   6   1   6     2913.82     3142.06     42.30 o 
   7   1   6       13.33        4.17     21.23 o 
   8   1   6       97.37       99.59     11.02 o 
   9   1   6      597.13      612.12     21.66 o 
  10   1   6       36.37       43.10     13.90 o 
  11   1   6      312.42      302.06     42.52 o 
  12   1   6      305.53      297.39     20.61 o 
  13   1   6      196.28      219.01     45.58 o 
 -12   2   6       13.77       35.86     12.99 o 
 -11   2   6      144.58      168.99     15.20 o 
 -10   2   6       83.92      128.72     11.74 o 
  -9   2   6       41.10       49.43     11.82 o 
  -8   2   6      130.50      131.54     13.15 o 
  -7   2   6        3.62       16.15     12.47 o 
  -6   2   6      248.51      260.22      7.87 o 
  -5   2   6     1968.08     1997.53     38.18 o 
  -4   2   6       34.70       60.03      6.14 o 
  -3   2   6       75.34      106.68     24.07 o 
  -2   2   6        9.76       59.77      4.82 o 
  -1   2   6     1516.63     1505.56     24.38 o 
   0   2   6      125.13      213.95     14.98 o 
   1   2   6     9154.86     7980.59     44.94 o 
   2   2   6     2144.71     2007.55     24.04 o 
   3   2   6     2100.08     2205.27     28.10 o 
   4   2   6     1340.68     1245.73     19.77 o 
   5   2   6     1463.09     1309.05     18.14 o 
   6   2   6       20.00       47.23     12.68 o 
   7   2   6     1036.84     1035.54     33.90 o 
   8   2   6      284.76      300.26     42.02 o 
   9   2   6      954.63      922.43     31.62 o 
  10   2   6        2.76       34.46     12.68 o 
  11   2   6     1103.76     1161.06     25.81 o 
  12   2   6       30.84       57.31     13.03 o 
  13   2   6       79.60      101.47     17.65 o 
 -11   3   6      106.26      100.60     12.88 o 
 -10   3   6        6.63       21.68     12.93 o 
  -9   3   6        4.86      -11.16     19.34 o 
  -8   3   6        1.77       22.55     29.79 o 
  -7   3   6      454.90      481.02     59.89 o 
  -6   3   6     2073.76     2280.05     48.18 o 
  -5   3   6       63.78       72.25      9.00 o 
  -4   3   6     1041.17      924.79     22.30 o 
  -3   3   6     1097.05     1313.70     46.97 o 
  -2   3   6     2431.11     2537.37     39.56 o 
  -1   3   6      863.98      841.87     22.16 o 
   0   3   6     2844.15     2797.83    122.96 o 
   1   3   6     1122.55     1247.49     14.60 o 
   2   3   6     3378.73     3159.12     31.20 o 
   3   3   6     1004.58     1151.65     16.74 o 
   4   3   6      128.63      104.22      4.53 o 
   5   3   6       98.79      110.75     14.87 o 
   6   3   6      165.95      183.36     14.93 o 
   7   3   6      264.37      256.86     12.76 o 
   8   3   6      408.90      201.59     97.57 o 
   9   3   6      700.73      367.02    170.45 o 
  10   3   6        6.29        8.60     11.44 o 
  11   3   6      790.55      807.19     26.95 o 
  12   3   6     1237.84     1268.42     64.23 o 
  13   3   6      208.83      186.89     14.71 o 
 -11   4   6       29.48       30.56     12.84 o 
 -10   4   6      167.00      143.05     21.96 o 
  -9   4   6        2.88        9.11     13.00 o 
  -8   4   6      507.76      522.98     17.66 o 
  -7   4   6       13.04       -4.81     25.00 o 
  -6   4   6      129.49      107.42      8.70 o 
  -5   4   6     2458.88     2344.23     68.84 o 
  -4   4   6        0.95       -5.15     31.62 o 
  -3   4   6      124.32       80.01      7.92 o 
  -2   4   6      604.32      484.91     21.89 o 
  -1   4   6     2944.86     3184.37     84.89 o 
   0   4   6      772.81      517.08      9.53 o 
   1   4   6     1030.04     1023.42     23.01 o 
   2   4   6     3964.52     4186.62    133.08 o 
   3   4   6      149.87      146.37      9.22 o 
   4   4   6     5589.90     5621.99     83.30 o 
   5   4   6      962.85     1003.58     29.13 o 
   6   4   6     3088.56     3031.08     81.32 o 
   7   4   6       44.87       51.93      7.11 o 
   8   4   6      113.48      109.61      9.86 o 
   9   4   6       49.60       25.99     11.81 o 
  10   4   6        1.53       17.71     11.86 o 
  11   4   6      322.91      296.46     44.04 o 
  12   4   6      431.81      420.31     29.73 o 
  13   4   6       26.50       24.90     12.58 o 
 -11   5   6      103.43       92.04     37.73 o 
 -10   5   6       30.92       38.07     11.85 o 
  -9   5   6       44.97       59.39     12.26 o 
  -8   5   6        0.40       12.90     17.77 o 
  -7   5   6      506.32      582.64     16.83 o 
  -6   5   6      158.10      138.29     13.82 o 
  -5   5   6       43.75       43.60     11.22 o 
  -4   5   6       43.21      153.11     15.71 o 
  -3   5   6      102.30      136.04      5.80 o 
  -2   5   6      188.75      206.38      7.51 o 
  -1   5   6       20.17       28.46      9.79 o 
   0   5   6     3612.85     3770.24    120.90 o 
   1   5   6     1275.16     1093.85     15.92 o 
   2   5   6       49.91       81.75      3.75 o 
   3   5   6      296.82      306.79      6.01 o 
   4   5   6     1235.46     1164.91     38.58 o 
   5   5   6      538.62      454.78      9.70 o 
   6   5   6      646.83      722.73     43.76 o 
   7   5   6     1479.80     1533.78     31.12 o 
   8   5   6      129.95      141.59      6.63 o 
   9   5   6       75.52       47.62     19.27 o 
  10   5   6      796.66      483.65    224.39 o 
  11   5   6       51.41       42.88     13.24 o 
  12   5   6      255.06      214.11     15.21 o 
  13   5   6        3.94        0.92     14.41 o 
 -10   6   6       17.87       -1.87     39.48 o 
  -9   6   6       33.13       26.00     10.23 o 
  -8   6   6      690.74      735.99     44.77 o 
  -7   6   6       16.12      -13.85     17.91 o 
  -6   6   6      570.45      552.61     32.47 o 
  -5   6   6      252.73      245.52     13.79 o 
  -4   6   6       55.95       65.19     13.31 o 
  -3   6   6     3968.57     3679.71     87.52 o 
  -2   6   6      298.27      333.24      7.54 o 
  -1   6   6     2459.34     2164.20     37.28 o 
   0   6   6      910.23      989.41     17.51 o 
   1   6   6     1407.72     1702.49     47.65 o 
   2   6   6        0.69       10.60      8.46 o 
   3   6   6     1312.29     1426.62     12.53 o 
   4   6   6     2072.58     2186.91     46.83 o 
   5   6   6     2441.99     2302.38     32.74 o 
   6   6   6       69.06       41.06      9.21 o 
   7   6   6       22.35       25.80      7.82 o 
   8   6   6       62.38       64.01     13.06 o 
   9   6   6      348.33      296.65     56.96 o 
  10   6   6        3.65       13.15     10.56 o 
  11   6   6       75.73       83.11     11.18 o 
  12   6   6      123.29       97.39     21.43 o 
  13   6   6       20.47        7.60     19.81 o 
 -10   7   6       89.16       94.50     15.66 o 
  -9   7   6        0.28        7.27      8.08 o 
  -8   7   6      608.65      457.89    117.19 o 
  -7   7   6      192.41      183.20     11.15 o 
  -6   7   6      562.12      503.83     14.35 o 
  -5   7   6        1.11       18.02     11.74 o 
  -4   7   6      341.47      313.67     29.08 o 
  -3   7   6        0.14       -4.27     33.17 o 
  -2   7   6     6986.46     7167.01    304.86 o 
  -1   7   6      137.07      168.33      6.17 o 
   0   7   6     1093.48     1041.47     10.77 o 
   1   7   6      559.31      795.29     19.36 o 
   2   7   6      549.16      540.89     15.63 o 
   3   7   6      436.11      336.11     18.18 o 
   4   7   6     2698.50     2402.18     59.66 o 
   5   7   6      788.55      835.70     26.78 o 
   6   7   6      133.77      128.09      6.13 o 
   7   7   6       87.14       93.64      8.67 o 
   8   7   6      205.80      204.56      7.36 o 
   9   7   6      632.80      689.50     53.74 o 
  10   7   6      801.60      648.26    154.89 o 
  11   7   6        3.86       -2.91     13.25 o 
  12   7   6       23.94       29.83      9.28 o 
  13   7   6       48.19       21.12     11.24 o 
  -9   8   6        1.76      -28.21     28.21 o 
  -8   8   6      181.02      248.12     26.30 o 
  -7   8   6      557.00      326.16    244.38 o 
  -6   8   6      370.56      463.47     16.61 o 
  -5   8   6      568.89      529.32     25.80 o 
  -4   8   6      767.20      841.45     17.50 o 
  -3   8   6       44.31       55.25      6.93 o 
  -2   8   6      656.35      668.88     17.84 o 
  -1   8   6       14.99      325.38     17.29 o 
   0   8   6       25.23       43.00      4.98 o 
   1   8   6       33.54       33.30      6.63 o 
   2   8   6       80.87       47.38      8.69 o 
   3   8   6     1548.08     1529.39     24.63 o 
   4   8   6     1435.00     1391.52     14.68 o 
   5   8   6      443.55      345.08     21.80 o 
   6   8   6        2.16       -9.50     12.53 o 
   7   8   6      236.28      227.83      7.08 o 
   8   8   6      939.59      867.47     11.98 o 
   9   8   6        0.16       20.33     11.96 o 
  10   8   6     1401.60     1248.64    211.53 o 
  11   8   6      220.89      234.25     44.35 o 
  12   8   6       19.63       14.10     12.78 o 
  13   8   6        0.20       21.35     45.98 o 
  -9   9   6      435.55      411.60     28.33 o 
  -8   9   6       83.76       82.84     22.19 o 
  -7   9   6      671.63      465.86    243.00 o 
  -6   9   6       93.31       75.03     55.41 o 
  -5   9   6     1158.81     1117.37     18.75 o 
  -4   9   6      141.26      191.16     56.12 o 
  -3   9   6     1240.13     1292.98     39.78 o 
  -2   9   6       21.57       15.88      6.89 o 
  -1   9   6     1025.76      987.39     32.29 o 
   0   9   6     1613.04     1733.80     59.68 o 
   1   9   6      830.55      828.00     48.98 o 
   2   9   6      954.06      895.99     20.99 o 
   3   9   6     3330.46     3336.80     19.75 o 
   4   9   6      577.56      664.07     20.76 o 
   5   9   6      415.68      357.81      9.73 o 
   6   9   6      224.48      244.98     14.59 o 
   7   9   6      140.18      171.74     10.60 o 
   8   9   6      170.80      175.13      9.31 o 
   9   9   6       86.01       83.85      6.30 o 
  10   9   6       17.83        8.35      8.06 o 
  11   9   6       89.73       34.96     25.57 o 
  12   9   6        9.08       29.28     12.73 o 
  -7  10   6        0.82       13.12     20.61 o 
  -6  10   6       59.60       56.71     20.00 o 
  -5  10   6      550.72      355.11    199.07 o 
  -4  10   6      219.16      157.96      8.42 o 
  -3  10   6     1556.22     1527.05     30.98 o 
  -2  10   6      483.74      467.95     17.79 o 
  -1  10   6       83.87       61.06      5.53 o 
   0  10   6       86.00       91.74      7.73 o 
   1  10   6      865.76     1013.04     54.48 o 
   2  10   6      146.52      133.59      7.21 o 
   3  10   6     1794.36     1832.97     15.94 o 
   4  10   6     1892.58     2060.88     44.71 o 
   5  10   6     1551.93     1490.63     33.26 o 
   6  10   6      196.73      187.54      7.81 o 
   7  10   6      818.68      740.30     11.23 o 
   8  10   6       86.92       72.13      7.33 o 
   9  10   6      296.05      301.50     20.32 o 
  10  10   6       66.02       78.07     11.90 o 
  11  10   6        7.03       -3.20     12.18 o 
  12  10   6       83.09       98.59     12.62 o 
  -8  11   6       49.71       60.43     20.56 o 
  -7  11   6       28.44       60.60     20.95 o 
  -6  11   6       12.35       -8.45     28.89 o 
  -5  11   6      404.59      460.94     26.47 o 
  -4  11   6     1976.15     1328.10    765.20 o 
  -3  11   6      423.73      325.77    118.76 o 
  -2  11   6     1256.81     1231.87     65.02 o 
  -1  11   6      257.76      288.04     11.99 o 
   0  11   6       59.12       59.75      5.30 o 
   1  11   6      865.85      899.82     10.89 o 
   2  11   6      183.99      363.53     15.01 o 
   3  11   6      580.37      609.48     14.24 o 
   4  11   6      221.49      249.26     12.42 o 
   5  11   6       90.52       97.43      7.67 o 
   6  11   6     1085.39     1137.38     22.92 o 
   7  11   6      125.32      128.76      7.96 o 
   8  11   6      599.12      589.05     14.87 o 
   9  11   6       59.02       77.39      8.32 o 
  10  11   6      102.24      111.66     10.09 o 
  11  11   6        6.77       29.97      8.41 o 
  12  11   6        5.37       10.86      7.03 o 
  -7  12   6       13.04       27.37     19.55 o 
  -6  12   6      221.56      243.00     24.72 o 
  -5  12   6       53.18       61.16     19.55 o 
  -4  12   6      694.43      783.44     29.11 o 
  -3  12   6      364.06      210.55    128.79 o 
  -2  12   6      682.79      389.69    238.13 o 
  -1  12   6       62.23       58.34      8.96 o 
   0  12   6      422.43      482.64     12.21 o 
   1  12   6        1.58        0.52      6.09 o 
   2  12   6      631.25      708.05     23.63 o 
   3  12   6        0.58       14.64     15.36 o 
   4  12   6       68.73       70.08      7.64 o 
   5  12   6       94.85       93.40      8.29 o 
   6  12   6     1251.76     1302.17     19.36 o 
   7  12   6       62.84       59.29      8.40 o 
   8  12   6      306.22      265.69     22.74 o 
   9  12   6       13.48       27.53     11.54 o 
  10  12   6       51.96       37.70     19.46 o 
  11  12   6       37.29       53.79     11.42 o 
  12  12   6      187.28       54.68     11.71 o 
  -6  13   6       91.17      110.43     16.89 o 
  -5  13   6      195.92      238.21     23.54 o 
  -4  13   6       75.61       79.74     12.84 o 
  -3  13   6      180.31      159.21     15.10 o 
  -2  13   6      242.17      157.03    110.46 o 
  -1  13   6        9.33       13.96     12.64 o 
   0  13   6     1457.95     1397.04     28.54 o 
   1  13   6      526.66      505.75     21.11 o 
   2  13   6      466.94      497.68     13.50 o 
   3  13   6      112.08      134.13      8.62 o 
   4  13   6       80.22      106.86     23.95 o 
   5  13   6       71.57       78.95      8.47 o 
   6  13   6      622.82      619.32     45.94 o 
   7  13   6     1435.29     1505.60     24.22 o 
   8  13   6      257.79      232.44     13.30 o 
   9  13   6       88.39       91.23     10.61 o 
  10  13   6       36.64       41.25     11.28 o 
  11  13   6       30.30       40.51     19.16 o 
  -6  14   6        0.59      -15.60     26.70 o 
  -5  14   6       88.33       90.16     18.97 o 
  -4  14   6      151.50      162.02     20.39 o 
  -3  14   6        4.42       22.08     15.32 o 
  -2  14   6       78.66      202.67     21.29 o 
  -1  14   6     1103.71     1293.54     37.73 o 
   0  14   6       87.94       56.43     14.03 o 
   1  14   6      491.59      533.65     31.90 o 
   2  14   6      543.39      564.37     16.42 o 
   3  14   6       17.60       33.27     10.38 o 
   4  14   6       16.59        9.16     11.13 o 
   5  14   6       97.98       58.20     18.51 o 
   6  14   6       57.39       99.05     17.57 o 
   7  14   6      191.52      195.48     11.59 o 
   8  14   6       66.62       35.79     20.93 o 
   9  14   6      121.86      126.17     13.71 o 
  10  14   6       67.32       53.63     12.64 o 
  11  14   6       99.45       87.40     14.59 o 
  -5  15   6      318.16      379.05     28.16 o 
  -3  15   6       36.80       18.58     13.97 o 
   0  15   6      583.29      631.34     30.52 o 
   1  15   6      144.11      127.73     26.25 o 
   2  15   6       59.42       19.47      8.50 o 
   3  15   6       32.38       41.21     12.66 o 
   4  15   6      282.45      336.13     14.35 o 
   5  15   6      322.86      377.96     28.24 o 
   6  15   6      762.50      751.39     36.76 o 
   7  15   6       31.34       59.98     11.53 o 
   8  15   6        0.96       -5.72     13.08 o 
   9  15   6      344.70      359.43     17.18 o 
  10  15   6        0.96       -0.54     17.29 o 
  11  15   6       54.51       57.83     19.03 o 
  -4  16   6      256.72      276.96     22.41 o 
   0  16   6       64.48      128.68     19.31 o 
   1  16   6        0.26       17.29     22.81 o 
   2  16   6        8.72       30.73     12.36 o 
   3  16   6      277.27      249.52     22.58 o 
   4  16   6      258.47      270.65     13.01 o 
   5  16   6      596.58      580.01     16.24 o 
   6  16   6       94.73      110.61     13.54 o 
   7  16   6      281.12      289.25     25.16 o 
   8  16   6       53.36       47.13     19.34 o 
   9  16   6       35.41        7.47     13.90 o 
   0  17   6       35.60       27.93     15.10 o 
   1  17   6       25.96       22.75     20.78 o 
   2  17   6      116.54      179.58     19.71 o 
   3  17   6       63.53       74.39     19.54 o 
   4  17   6       64.76       62.73     17.37 o 
   5  17   6      674.76      724.40     19.08 o 
   6  17   6       19.97       18.68     10.49 o 
   7  17   6       43.67       30.53     22.69 o 
   8  17   6       22.20       -1.12     22.58 o 
   4  18   6       59.56       26.25     18.22 o 
   5  18   6        1.65      -13.01     13.01 o 
   6  18   6      225.78      266.38     17.52 o 
   7  18   6      476.31      407.38     27.71 o 
   4  19   6       72.89      112.85     18.86 o 
  -4 -13   7      565.32      608.53     38.63 o 
  -3 -13   7        9.46       13.17     20.05 o 
  -2 -13   7       83.68       36.95     20.28 o 
  -1 -13   7       77.20       65.89     20.16 o 
   0 -13   7      113.92      102.77     19.03 o 
  -5 -12   7       76.35       47.54     12.22 o 
  -4 -12   7       47.42       44.54     20.84 o 
  -3 -12   7      681.81      768.41     38.13 o 
  -2 -12   7        3.21        7.04     18.97 o 
  -1 -12   7      317.15      370.38     25.23 o 
   0 -12   7       92.85       53.90     19.60 o 
   1 -12   7      161.38      165.06     15.49 o 
  -7 -11   7        0.51       19.25     19.88 o 
  -6 -11   7      131.02       63.13     15.26 o 
  -5 -11   7        0.62       26.41     21.79 o 
  -4 -11   7       19.14       16.31     12.22 o 
  -3 -11   7       41.01       35.31     20.56 o 
  -2 -11   7      139.71      152.44     18.92 o 
  -1 -11   7       43.91       59.02     19.66 o 
   0 -11   7      153.46      140.61     17.23 o 
   1 -11   7       61.88       26.73     12.58 o 
   2 -11   7       54.00       33.00      8.33 o 
   3 -11   7      300.38      109.37     14.53 o 
   4 -11   7      656.67      522.49     25.29 o 
   5 -11   7       84.00      106.71     15.38 o 
  -8 -10   7       97.09      121.64     18.47 o 
  -7 -10   7       12.44       45.89     20.61 o 
  -6 -10   7       89.58      125.07     22.47 o 
  -5 -10   7       29.54       33.23     20.73 o 
  -4 -10   7      317.58      328.12     34.43 o 
  -3 -10   7       87.32      103.15     12.50 o 
  -2 -10   7      230.93      200.54     11.67 o 
  -1 -10   7       84.86      116.01     14.81 o 
   0 -10   7       23.21        3.62      5.94 o 
   1 -10   7      284.40      194.12    109.56 o 
   2 -10   7      779.23      592.51    172.41 o 
   3 -10   7       34.30       43.47     20.39 o 
   4 -10   7      205.74      205.44     17.79 o 
   5 -10   7       35.18       19.94     17.62 o 
   6 -10   7        9.39       21.46     18.69 o 
 -10  -9   7       29.07       20.67     12.22 o 
  -9  -9   7        5.79        4.62     13.51 o 
  -8  -9   7       12.86       22.20     12.47 o 
  -7  -9   7       36.16       27.37     20.95 o 
  -6  -9   7      281.61      287.43     23.82 o 
  -5  -9   7       56.58       82.67     14.53 o 
  -4  -9   7        6.92       39.48     21.74 o 
  -3  -9   7      436.45      392.01     16.86 o 
  -2  -9   7     1101.26      741.15    265.01 o 
  -1  -9   7        4.60        7.53      6.51 o 
   0  -9   7      881.22      540.20    315.05 o 
   1  -9   7       35.55       19.53     10.33 o 
   2  -9   7     1054.96     1135.58     47.87 o 
   3  -9   7      262.76      320.57     54.21 o 
   4  -9   7      100.72      103.29     16.67 o 
   5  -9   7       19.71        9.52     15.43 o 
   6  -9   7      512.32      472.20     27.31 o 
   7  -9   7        8.87       -2.08     26.02 o 
 -10  -8   7       13.14       18.02     13.51 o 
  -9  -8   7       21.98       38.74     14.36 o 
  -8  -8   7      225.02      198.29     22.75 o 
  -7  -8   7       56.39       54.12     13.97 o 
  -6  -8   7      293.25      295.37     21.46 o 
  -5  -8   7      746.79      793.07     35.92 o 
  -4  -8   7       74.57       41.22     19.77 o 
  -3  -8   7        1.21       13.41     12.83 o 
  -2  -8   7      181.15      128.81     36.48 o 
  -1  -8   7       39.13       85.34     40.58 o 
   0  -8   7       62.20       39.91      5.14 o 
   1  -8   7      269.49      286.57     11.67 o 
   2  -8   7      432.45      474.90     22.44 o 
   3  -8   7       66.64       60.41      6.99 o 
   4  -8   7       43.47       65.06     11.23 o 
   5  -8   7        1.05       29.79     16.11 o 
   6  -8   7       96.40      137.75     21.51 o 
   7  -8   7      864.12      813.91     33.45 o 
 -10  -7   7        3.89       26.19     13.46 o 
  -9  -7   7        8.87       42.35     15.71 o 
  -8  -7   7       69.32       58.91     14.59 o 
  -7  -7   7       94.40       71.46     16.28 o 
  -4  -7   7      492.84      481.09     31.15 o 
  -3  -7   7      155.48      158.89     10.45 o 
  -2  -7   7        3.08        2.72     11.72 o 
  -1  -7   7      552.43      603.78     66.31 o 
   0  -7   7     2906.03     2992.65     33.35 o 
   1  -7   7       95.79      104.57     13.18 o 
   2  -7   7       22.47       11.73     11.66 o 
   3  -7   7       85.86       88.48      9.14 o 
   4  -7   7      225.77      238.17     24.24 o 
   5  -7   7      588.96      575.47     26.53 o 
   7  -7   7      407.89      450.80     28.10 o 
   8  -7   7      241.58      253.24     22.53 o 
 -10  -6   7       89.02       79.68     13.90 o 
  -9  -6   7      107.81      105.37     14.81 o 
  -8  -6   7        7.39       27.31     12.56 o 
  -7  -6   7       30.56      -10.25     21.34 o 
  -6  -6   7       11.44        5.91     11.94 o 
  -3  -6   7      492.35      495.68     23.54 o 
  -2  -6   7      402.41      373.89     16.22 o 
  -1  -6   7      411.59      435.57     41.33 o 
   0  -6   7     2636.49     2811.42     98.89 o 
   1  -6   7     2980.04     3100.10     66.61 o 
   2  -6   7      770.58      812.15     25.99 o 
   3  -6   7       37.41       31.59      8.61 o 
   4  -6   7      350.13      365.35     35.47 o 
   5  -6   7      174.37      238.49     22.41 o 
   6  -6   7     1615.53     1753.51     40.32 o 
   7  -6   7       97.43       71.91     13.79 o 
   8  -6   7      154.51      123.10     16.95 o 
   9  -6   7      346.99      381.13     31.60 o 
 -10  -5   7       85.74       83.80     13.01 o 
  -9  -5   7      134.08      153.11     17.62 o 
  -8  -5   7      102.34      122.20     16.89 o 
  -7  -5   7       96.87       98.27     14.87 o 
  -6  -5   7       81.44       79.01     12.72 o 
  -3  -5   7       97.51       75.41     11.66 o 
  -2  -5   7     1020.80      985.11     25.80 o 
  -1  -5   7     1023.11     1124.08     26.22 o 
   0  -5   7        0.84        6.59      9.58 o 
   1  -5   7      314.81      358.91     10.41 o 
   2  -5   7       13.20       32.89      8.62 o 
   3  -5   7        6.27        8.38      4.70 o 
   4  -5   7      399.25      404.54     10.51 o 
   5  -5   7      136.27      121.02     14.03 o 
   6  -5   7        6.42      -25.40     25.40 o 
   7  -5   7      143.27      152.72     19.20 o 
   8  -5   7       12.85      -27.88     27.88 o 
   9  -5   7        0.26      -15.54     29.11 o 
 -10  -4   7        0.04       10.14     10.42 o 
  -9  -4   7       52.49       53.00     12.84 o 
  -8  -4   7        8.89      -18.02     18.92 o 
  -7  -4   7      126.04      161.23     17.29 o 
  -6  -4   7      780.23      759.74     23.42 o 
  -5  -4   7      261.29      298.98     17.29 o 
  -3  -4   7      776.85      749.32     26.53 o 
  -2  -4   7      551.40      470.33     23.76 o 
  -1  -4   7      695.35      737.88     19.31 o 
   0  -4   7      211.20      258.95     16.47 o 
   1  -4   7     1794.60     1922.53     26.72 o 
   2  -4   7        8.36        8.89      6.72 o 
   3  -4   7     7260.97     7660.23    439.26 o 
   4  -4   7      228.56      240.95      8.81 o 
   5  -4   7      704.18      684.62     24.44 o 
   6  -4   7      104.04      111.11     13.29 o 
   7  -4   7       13.73      -16.78     26.53 o 
   8  -4   7      102.14       66.28     19.88 o 
   9  -4   7      163.98      246.65     25.96 o 
  10  -4   7      201.53      195.24     19.25 o 
  11  -4   7       95.94       64.65     21.79 o 
  -9  -3   7     1251.77     1351.88     33.51 o 
  -8  -3   7      156.26      124.00     14.93 o 
  -7  -3   7      447.38      513.81     19.88 o 
  -6  -3   7      168.92      175.64     13.29 o 
  -5  -3   7        1.17      -11.04     17.34 o 
  -3  -3   7        3.42       24.21     16.73 o 
  -1  -3   7        2.70      -21.40     21.40 o 
   0  -3   7      551.36      536.90     19.03 o 
   1  -3   7       53.78       57.89      5.19 o 
   2  -3   7     1168.56     1288.22     14.60 o 
   3  -3   7     2083.59     2369.46     66.42 o 
   4  -3   7     4133.67     4540.95     97.69 o 
   5  -3   7       13.51      -22.13     22.13 o 
   6  -3   7      321.79      299.71     18.58 o 
   7  -3   7      404.75      433.34     28.16 o 
   8  -3   7      104.67      108.80     19.94 o 
   9  -3   7     1278.06     1358.36     38.86 o 
  10  -3   7      238.82      203.36     22.81 o 
  11  -3   7      251.16      218.08     16.00 o 
 -10  -2   7        8.21        7.09      7.37 o 
  -9  -2   7       13.34        4.50      6.05 o 
  -8  -2   7     1410.53     1438.66     21.82 o 
  -7  -2   7        8.27      -15.43     15.43 o 
  -6  -2   7       19.42       43.53     13.29 o 
  -5  -2   7      284.17      324.82     18.13 o 
  -4  -2   7      291.81      270.14     17.96 o 
  -3  -2   7      558.10      530.65     26.70 o 
  -2  -2   7     2708.24     2881.89     36.95 o 
  -1  -2   7       48.44      108.92      9.80 o 
   0  -2   7     1866.92     1716.35     23.76 o 
   1  -2   7      366.75      558.41     18.19 o 
   2  -2   7     2822.03     3221.05     20.40 o 
   3  -2   7       55.14       59.94     18.81 o 
   4  -2   7     3442.58     4045.41     60.65 o 
   5  -2   7     1758.26     2293.96     43.20 o 
   6  -2   7      250.72      262.99     21.57 o 
   7  -2   7       39.91       -1.74     27.54 o 
   8  -2   7      168.90      219.90     23.59 o 
   9  -2   7       83.01       81.10     19.71 o 
  10  -2   7      631.15      574.86     20.98 o 
  11  -2   7       20.51       34.29     12.67 o 
  12  -2   7        5.93      -30.46     30.46 o 
 -11  -1   7        1.39       23.31     12.05 o 
 -10  -1   7      321.12      360.25     16.74 o 
  -9  -1   7        8.52       30.41     16.73 o 
  -8  -1   7       28.88       24.52      7.41 o 
  -7  -1   7        1.58        2.25      7.45 o 
  -6  -1   7       47.81       31.36      8.45 o 
  -5  -1   7      107.45      142.12     10.62 o 
  -4  -1   7       26.46       40.04     18.97 o 
  -3  -1   7     1991.47     2098.10     31.93 o 
  -2  -1   7      615.34      636.91     21.34 o 
  -1  -1   7     9311.66     9266.64     56.65 o 
   0  -1   7       60.92       44.83      8.85 o 
   1  -1   7     1706.38     1780.88     25.23 o 
   2  -1   7      643.84      713.00     18.24 o 
   3  -1   7     1049.26     1141.23     41.30 o 
   4  -1   7     1580.51     1648.44     22.75 o 
   5  -1   7       77.13       81.21     12.13 o 
   6  -1   7     5482.20     4779.91     55.13 o 
   7  -1   7        6.69      -14.70     27.37 o 
   8  -1   7      409.47      379.50     26.64 o 
   9  -1   7       23.83       35.52     15.29 o 
  10  -1   7      242.90      220.38     25.60 o 
  11  -1   7       41.88       35.77     14.36 o 
  12  -1   7      157.12      190.56     35.33 o 
 -11   0   7      689.23      730.27     31.79 o 
 -10   0   7        8.37       19.66     16.89 o 
  -9   0   7      770.93      828.93     21.01 o 
  -8   0   7      710.53      780.32     35.72 o 
  -7   0   7      156.53      176.99      8.15 o 
  -6   0   7      210.31      190.37      8.48 o 
  -5   0   7       43.43       45.96     12.35 o 
  -4   0   7      138.78      145.63     14.53 o 
  -3   0   7     3066.91     2842.58     38.69 o 
  -2   0   7     1414.19     1546.31     12.92 o 
  -1   0   7      109.33       96.18     11.04 o 
   0   0   7        0.01       33.73     15.71 o 
   1   0   7     2465.10     2393.25     26.70 o 
   2   0   7      389.19      386.26     16.89 o 
   3   0   7     1146.54     1169.37     20.95 o 
   4   0   7      793.33      930.15     19.71 o 
   5   0   7     1387.85     1547.51     25.23 o 
   6   0   7       62.37      109.65     19.71 o 
   7   0   7      866.56      917.47     29.17 o 
   8   0   7       22.66       20.13     13.84 o 
   9   0   7      835.42      764.59     20.04 o 
  10   0   7       27.13       16.82     12.81 o 
  11   0   7      251.53      231.81     13.83 o 
  12   0   7      151.47      146.71     35.92 o 
 -11   1   7      289.75      299.14     17.20 o 
 -10   1   7      504.69      543.00     20.06 o 
  -9   1   7       10.63       30.63     11.93 o 
  -8   1   7      666.59      606.97     24.44 o 
  -7   1   7      156.08      137.53      7.28 o 
  -6   1   7       33.67       37.94     17.54 o 
  -5   1   7      844.71      849.46     28.53 o 
  -4   1   7     3120.05     2991.98     42.58 o 
  -3   1   7      486.30      478.96     23.87 o 
  -2   1   7     6742.12     6838.11     79.51 o 
  -1   1   7     2688.39     2595.86     29.56 o 
   0   1   7      286.02      256.91     13.46 o 
   1   1   7     6518.90     6636.93     44.83 o 
   2   1   7     2081.05     2251.00     29.28 o 
   3   1   7     2968.60     3131.19     32.66 o 
   4   1   7     2300.51     2329.34     28.38 o 
   5   1   7      788.82      919.50     21.74 o 
   6   1   7      216.22      188.37     15.66 o 
   7   1   7     1706.71     1786.36     80.30 o 
   8   1   7     1266.49     1308.95     43.22 o 
   9   1   7        7.65       32.47     13.04 o 
  10   1   7      260.10      241.68     13.61 o 
  11   1   7      125.50       93.23     28.66 o 
  12   1   7        8.35       20.67     12.58 o 
 -12   2   7        3.09        6.24     18.05 o 
 -11   2   7       10.01       10.88     14.10 o 
 -10   2   7      704.14      687.76     21.15 o 
  -9   2   7       10.93       38.67     17.43 o 
  -8   2   7       62.17       70.34     18.58 o 
  -7   2   7       51.28       71.76     12.16 o 
  -6   2   7      157.49      159.75      6.31 o 
  -5   2   7      141.57      146.27      9.39 o 
  -4   2   7      558.45      520.22     31.90 o 
  -3   2   7     1170.70     1002.57     42.91 o 
  -2   2   7      461.81      422.74      8.43 o 
  -1   2   7      183.24      195.12      9.04 o 
   0   2   7     3015.08     2764.39    129.27 o 
   1   2   7        7.75       47.36     17.29 o 
   2   2   7     9245.42     9663.27     53.17 o 
   3   2   7       91.76      109.65      8.62 o 
   4   2   7      373.72      333.78     17.34 o 
   5   2   7       93.41      108.23     12.11 o 
   6   2   7      510.75      444.51     26.50 o 
   7   2   7     1431.00     1403.28     36.89 o 
   8   2   7     1654.58     1592.77     53.64 o 
   9   2   7     1293.90     1253.62     74.11 o 
  10   2   7      267.49      258.70     13.33 o 
  11   2   7       56.95       30.72     23.96 o 
  12   2   7       93.18       67.49     13.16 o 
  13   2   7      144.78      131.38     13.69 o 
 -11   3   7       87.65       81.87     11.72 o 
 -10   3   7      391.87      461.06     62.20 o 
  -9   3   7      159.78      144.25     12.68 o 
  -8   3   7      458.87      467.89     18.13 o 
  -7   3   7       97.98      108.44     10.24 o 
  -6   3   7     1571.68     1477.64     53.47 o 
  -5   3   7     3817.29     3732.45    140.02 o 
  -4   3   7       87.55       85.03      9.37 o 
  -3   3   7       11.47        3.65      7.76 o 
  -2   3   7     1279.37     1130.33     19.23 o 
  -1   3   7      328.03      484.49     10.88 o 
   0   3   7     5875.67     8359.42   2812.31 o 
   1   3   7     1489.56     1485.10     74.81 o 
   2   3   7       35.28       21.34     16.89 o 
   3   3   7     1712.82     1840.02     27.48 o 
   4   3   7      991.51     1129.68     38.91 o 
   5   3   7      794.62      775.50     27.88 o 
   6   3   7     1433.87     1417.77     30.35 o 
   7   3   7      120.81       95.24     23.31 o 
   8   3   7       97.00       83.59     14.11 o 
   9   3   7       10.72       34.51     20.90 o 
  10   3   7       50.19       41.81     12.64 o 
  11   3   7        0.52       18.46     13.17 o 
  12   3   7      315.10      290.75     14.93 o 
  13   3   7      109.28       78.10     14.79 o 
 -11   4   7       61.93       33.55     12.14 o 
 -10   4   7      244.69      229.41     18.07 o 
  -9   4   7      105.17       96.28     16.64 o 
  -8   4   7       99.33      104.12      9.70 o 
  -7   4   7      981.89     1056.28     31.79 o 
  -6   4   7       40.83       48.43     13.27 o 
  -5   4   7      604.87      508.69     35.56 o 
  -4   4   7     3606.15     3481.80     34.43 o 
  -3   4   7      830.25      870.14     44.05 o 
  -2   4   7      963.98     1010.24     11.92 o 
  -1   4   7     7849.99     6849.73    178.80 o 
   0   4   7       16.45       16.68      5.27 o 
   1   4   7    10139.01    10074.66    157.64 o 
   2   4   7      109.63      110.17      5.01 o 
   3   4   7        8.45       11.36     11.14 o 
   4   4   7     4673.37     4624.28     29.66 o 
   5   4   7     2314.26     2396.71    108.47 o 
   6   4   7      896.63      897.31     24.04 o 
   7   4   7      960.35      938.58     63.18 o 
   8   4   7      102.48      102.31     12.49 o 
   9   4   7       68.05       62.03      9.79 o 
  10   4   7      224.26      199.62     13.19 o 
  11   4   7      368.90      333.01     30.21 o 
  12   4   7       79.24       61.36      9.89 o 
  13   4   7      540.55      540.26     20.57 o 
 -11   5   7       23.46       28.49     13.17 o 
 -10   5   7      212.28      205.28     14.28 o 
  -9   5   7      117.90      141.43     13.39 o 
  -8   5   7      225.72      227.63     23.79 o 
  -7   5   7      782.61      731.51     19.42 o 
  -6   5   7       32.54      156.27     17.68 o 
  -5   5   7      145.32      185.15      9.82 o 
  -4   5   7      102.19      107.25     10.45 o 
  -3   5   7     2367.41     2263.74     64.56 o 
  -2   5   7       66.27      119.32      7.32 o 
  -1   5   7     1241.25     1207.86     97.59 o 
   0   5   7     1589.16     1456.29     43.45 o 
   1   5   7      634.72      857.04     16.69 o 
   2   5   7     1281.99     1239.30     25.25 o 
   3   5   7     2770.12     2671.06     95.55 o 
   4   5   7      193.09      176.86      7.92 o 
   5   5   7     3852.02     4084.86     78.17 o 
   6   5   7      556.72      491.08      9.40 o 
   7   5   7        1.06        4.81     11.48 o 
   8   5   7      412.42      285.10     95.58 o 
   9   5   7       27.97       11.08      8.29 o 
  10   5   7      106.60      101.40     11.51 o 
  11   5   7      535.65      483.06     60.85 o 
  12   5   7        0.68      -13.98     19.14 o 
  13   5   7       82.24       79.89     17.12 o 
 -10   6   7        9.99       10.51      9.65 o 
  -9   6   7       82.71      126.50     12.20 o 
  -8   6   7      521.62      535.64     18.87 o 
  -7   6   7      906.90      848.73     19.16 o 
  -6   6   7      627.91      595.88     16.37 o 
  -5   6   7       56.22       56.48     13.37 o 
  -4   6   7      892.64      894.59     18.56 o 
  -3   6   7        0.36       -2.82      8.27 o 
  -2   6   7     7286.36     7070.64    230.27 o 
  -1   6   7      136.90      119.26     12.64 o 
   0   6   7     3210.17     2733.85     76.27 o 
   1   6   7      560.52      484.93     10.21 o 
   2   6   7       77.43       71.51      6.61 o 
   3   6   7     4603.48     4619.55    224.03 o 
   4   6   7     1251.10     1275.00     22.68 o 
   5   6   7       67.46       62.39      7.56 o 
   6   6   7       73.11       73.54      5.07 o 
   7   6   7      310.30      304.10     19.82 o 
   8   6   7       86.54       75.92      5.88 o 
   9   6   7      178.77      123.10     57.38 o 
  10   6   7      134.71      136.87     15.60 o 
  11   6   7       30.15       55.49     12.54 o 
  12   6   7       91.39      110.37     13.41 o 
  13   6   7      429.31      406.66     15.19 o 
 -10   7   7      233.78      211.29     18.64 o 
  -9   7   7        9.86        2.37     22.89 o 
  -8   7   7      179.82      199.86     14.25 o 
  -7   7   7     1484.47     1497.30     25.81 o 
  -6   7   7        2.93      -16.31     16.31 o 
  -5   7   7        4.21        0.71     16.39 o 
  -4   7   7        3.42       14.35     17.65 o 
  -3   7   7        6.59       35.60      7.24 o 
  -2   7   7      300.94      331.42     11.10 o 
  -1   7   7     3031.01     3225.32    130.00 o 
   0   7   7      541.72      640.93      9.59 o 
   1   7   7       16.82        5.32      6.61 o 
   2   7   7     2005.21     1680.79     16.78 o 
   3   7   7      601.96      585.24      9.61 o 
   4   7   7     4650.83     4452.34    167.47 o 
   5   7   7      571.97      543.67     21.29 o 
   6   7   7      857.69      843.93     18.38 o 
   7   7   7      125.10      154.80     12.59 o 
   8   7   7      189.25      177.42      9.52 o 
   9   7   7        4.45       -8.01      8.01 o 
  10   7   7      749.31      572.18    131.09 o 
  11   7   7      184.17      202.93     21.27 o 
  12   7   7       15.73       11.79      9.19 o 
  13   7   7       50.38       60.92     12.75 o 
  -9   8   7      724.54      743.57     34.41 o 
  -8   8   7        0.65        7.75     11.40 o 
  -7   8   7      958.60     1090.31     22.46 o 
  -6   8   7      521.20      591.02     35.25 o 
  -5   8   7     1233.87     1230.77     70.57 o 
  -4   8   7      190.59      144.42     11.97 o 
  -3   8   7      170.77      214.72     14.00 o 
  -2   8   7      146.66      162.46     13.79 o 
  -1   8   7     1915.52     2093.52     74.85 o 
   0   8   7      265.86      300.83     37.33 o 
   1   8   7      483.07      516.13     25.14 o 
   2   8   7       22.81       39.32     15.40 o 
   3   8   7      786.09      718.39     22.62 o 
   4   8   7       21.39       38.62      5.83 o 
   5   8   7      174.47      152.03     10.10 o 
   6   8   7       15.51       32.20      8.87 o 
   7   8   7      105.81       97.89      9.02 o 
   8   8   7      302.03      310.21     12.04 o 
   9   8   7      214.74      237.50      9.61 o 
  10   8   7       26.48        3.89     11.46 o 
  11   8   7      305.14      319.80     25.44 o 
  12   8   7       23.08       11.37     28.78 o 
  13   8   7        2.32       -4.84     21.18 o 
  -9   9   7       15.62        8.79     17.96 o 
  -8   9   7      228.87      204.82     19.14 o 
  -7   9   7        3.63       26.30     21.12 o 
  -6   9   7      344.86      323.95     12.72 o 
  -5   9   7       82.82       95.12      9.05 o 
  -4   9   7      678.30      616.49     27.82 o 
  -3   9   7      337.77      349.83     11.56 o 
  -2   9   7      455.70      505.99     11.93 o 
  -1   9   7      116.75       93.55      7.82 o 
   0   9   7      703.22      728.99     39.61 o 
   1   9   7     5679.01     5799.70    193.30 o 
   2   9   7       14.49       18.19      7.08 o 
   3   9   7     1503.25     1386.07     21.63 o 
   4   9   7       37.35       18.56      7.18 o 
   5   9   7      702.81      667.57     25.77 o 
   6   9   7      437.65      501.75     14.14 o 
   7   9   7      630.85      640.03     18.32 o 
   8   9   7       69.23       73.39      8.47 o 
   9   9   7       50.41       35.23      7.21 o 
  10   9   7      148.13      109.54     22.73 o 
  11   9   7        1.35      -22.13     22.13 o 
  12   9   7       36.61       52.44     19.69 o 
  -7  10   7       69.21       50.79     22.13 o 
  -6  10   7        0.93        4.01      6.29 o 
  -5  10   7      110.71       87.75     43.25 o 
  -4  10   7     3018.00     3128.95     80.75 o 
  -3  10   7        3.14        2.30     14.98 o 
  -2  10   7      289.11      305.09      9.47 o 
  -1  10   7      431.94      457.96     11.82 o 
   0  10   7      161.90      127.07      5.90 o 
   1  10   7      116.64      128.09      7.40 o 
   2  10   7      414.58      491.24     36.65 o 
   3  10   7      176.31      175.71     10.13 o 
   4  10   7      604.14      582.22     29.40 o 
   5  10   7      341.67      328.63     15.77 o 
   6  10   7        2.88       16.99     17.46 o 
   7  10   7      715.98      694.98     13.63 o 
   8  10   7      444.98      485.35     24.11 o 
   9  10   7        4.08       15.26      8.54 o 
  10  10   7       44.73       64.67      9.82 o 
  11  10   7        6.09        6.04      6.91 o 
  12  10   7      155.24      132.22     12.63 o 
  -7  11   7      292.48      336.48     27.43 o 
  -6  11   7      206.81      223.79     20.22 o 
  -5  11   7      158.63       67.30     53.59 o 
  -4  11   7      941.31      699.27    378.69 o 
  -3  11   7     1642.82     1956.51     46.57 o 
  -2  11   7      514.32      522.08     46.96 o 
  -1  11   7        8.93       27.50      8.29 o 
   0  11   7       53.64       59.42      4.86 o 
   1  11   7       58.54       51.22      7.21 o 
   2  11   7     1685.36     1805.06     44.79 o 
   3  11   7       11.61       32.33      9.97 o 
   4  11   7       25.72       26.98     12.05 o 
   5  11   7        2.22       -3.36     11.59 o 
   6  11   7        1.89       26.05     12.18 o 
   7  11   7        4.74       51.86     14.22 o 
   8  11   7       11.47        2.44     10.83 o 
   9  11   7      251.98      276.45     19.80 o 
  10  11   7       58.82       82.09     10.35 o 
  11  11   7       97.45       82.47     18.67 o 
  12  11   7        1.96        7.00     12.22 o 
  -7  12   7      106.76       82.45     21.57 o 
  -6  12   7       30.75       54.80     20.84 o 
  -5  12   7      175.04      169.45     21.12 o 
  -4  12   7       77.44       63.72     28.30 o 
  -3  12   7      591.56      389.24    266.37 o 
  -2  12   7       87.12       73.49      9.52 o 
  -1  12   7      887.40      880.50     30.03 o 
   0  12   7        4.40       11.23     10.56 o 
   1  12   7     1298.28     1337.93     15.78 o 
   2  12   7        0.28        5.90      7.05 o 
   3  12   7     1954.91     2043.63     49.26 o 
   4  12   7        0.82       18.75     10.26 o 
   5  12   7       30.23       59.90     14.52 o 
   6  12   7       13.36       17.48     13.57 o 
   7  12   7     1072.43     1010.14     36.05 o 
   8  12   7       59.46       75.45     23.20 o 
   9  12   7        8.52        2.31     13.40 o 
  10  12   7        1.22       38.00     17.66 o 
  11  12   7        0.79       17.84      8.64 o 
  12  12   7        2.65      -20.95     20.95 o 
  -6  13   7      167.79      134.37     21.01 o 
  -5  13   7      182.14      199.75     23.09 o 
  -4  13   7       78.68       78.95     19.42 o 
  -3  13   7        4.43       38.01     15.10 o 
  -2  13   7       38.51       25.68     15.07 o 
  -1  13   7     1267.12     1103.84    172.32 o 
   0  13   7       15.10       23.76      8.92 o 
   1  13   7      131.71      166.19      7.28 o 
   2  13   7     1997.51     2108.69     26.80 o 
   3  13   7        6.37       38.06     10.87 o 
   4  13   7      142.53      160.36     13.70 o 
   5  13   7      284.98      234.82     19.75 o 
   6  13   7        2.44        9.34     10.03 o 
   7  13   7      352.44      320.70     13.87 o 
   8  13   7      524.45      492.71     15.68 o 
   9  13   7       17.41       13.69     21.61 o 
  10  13   7       49.25       72.81     11.08 o 
  11  13   7      110.47      105.83      9.78 o 
  -6  14   7      143.84      174.23     21.68 o 
  -5  14   7       42.84       39.25     18.75 o 
  -4  14   7      407.69      452.60     24.72 o 
  -3  14   7        8.45       31.71     14.03 o 
  -1  14   7      402.05      176.16     10.53 o 
   0  14   7     1517.78     1282.89    290.85 o 
   1  14   7      481.85      446.17     13.82 o 
   2  14   7      274.82      282.80     19.42 o 
   3  14   7       75.67       76.07     11.18 o 
   4  14   7       68.47       87.22     15.52 o 
   5  14   7      865.31      899.46     17.42 o 
   6  14   7       51.89       39.09     10.15 o 
   7  14   7        0.49        5.06     11.52 o 
   8  14   7      330.30      287.79     14.86 o 
   9  14   7      115.75      108.40     19.68 o 
  10  14   7       14.15       12.06     28.75 o 
  11  14   7        0.29       11.56     12.67 o 
  -5  15   7      118.65       38.01     17.23 o 
  -4  15   7      100.62      102.60     16.50 o 
  -3  15   7       92.42      147.54     22.69 o 
  -2  15   7        3.88       22.08     11.09 o 
   0  15   7      645.89      682.13     29.62 o 
   1  15   7       26.85       55.87     12.71 o 
   2  15   7       54.01       63.95     12.33 o 
   3  15   7       84.54      105.68      8.45 o 
   4  15   7      346.00      386.93     13.21 o 
   5  15   7       36.20       30.96     11.65 o 
   6  15   7      217.03      209.41     11.92 o 
   7  15   7      175.03      204.62     23.55 o 
   8  15   7        0.75      -11.02     40.07 o 
   9  15   7       14.83       29.02     11.37 o 
  10  15   7      357.84      342.08     28.27 o 
  -4  16   7        1.08      -15.10     20.16 o 
   0  16   7        6.64        3.75      5.30 o 
   1  16   7       16.89       24.61     20.00 o 
   2  16   7      442.08      416.48     28.11 o 
   3  16   7        3.48       37.48     17.70 o 
   4  16   7        0.22       16.54     12.51 o 
   5  16   7     1316.12     1543.25     33.82 o 
   6  16   7        0.04        2.43     15.40 o 
   7  16   7       19.38       35.24     11.66 o 
   8  16   7       52.76       44.03     10.73 o 
   9  16   7       10.02       -7.22     12.35 o 
  10  16   7      167.81      218.55     32.44 o 
   0  17   7      652.72      782.77     33.73 o 
   1  17   7      125.36      174.97     19.66 o 
   2  17   7       49.59       62.76     33.62 o 
   3  17   7      118.05      135.58     24.69 o 
   4  17   7       80.74       58.11     27.93 o 
   5  17   7      340.03      380.77     38.58 o 
   6  17   7      399.94      425.35     19.10 o 
   7  17   7        3.94       -5.91     20.84 o 
   8  17   7      194.68      222.96     15.91 o 
   3  18   7      211.04      189.83     12.98 o 
   4  18   7        1.68        9.52     12.83 o 
   5  18   7        7.45       20.27     18.41 o 
   6  18   7      401.15      378.94     44.35 o 
   7  18   7       90.38      183.25     25.57 o 
   4  19   7       43.79       19.09      9.97 o 
  -2 -13   8        4.05      -24.77     24.77 o 
  -4 -12   8        3.44        9.52     18.64 o 
  -3 -12   8      364.00      292.66     23.20 o 
  -2 -12   8      438.15      461.56     31.20 o 
  -1 -12   8        8.39       40.99     18.69 o 
   0 -12   8       94.91       71.35     17.91 o 
   1 -12   8        2.23        3.66     13.62 o 
  -7 -11   8        5.65      -27.20     27.20 o 
  -6 -11   8       13.04       27.81     26.86 o 
  -5 -11   8      165.02      117.94     12.17 o 
  -4 -11   8       46.72       36.62     11.77 o 
  -3 -11   8        0.53       37.56     18.86 o 
  -2 -11   8      175.37      102.26     18.30 o 
  -1 -11   8        1.39       32.83     17.57 o 
   0 -11   8       24.01       31.48     18.02 o 
   1 -11   8       21.67        4.45     14.03 o 
   2 -11   8       65.84       19.77      7.32 o 
   3 -11   8      307.18      116.52     12.16 o 
   4 -11   8      267.86      172.77     17.79 o 
  -7 -10   8       36.96       70.96     20.67 o 
  -6 -10   8        7.07       13.96     23.06 o 
  -5 -10   8       98.32      108.72     12.75 o 
  -4 -10   8       28.96       56.95     14.34 o 
  -3 -10   8        2.12      -15.51     15.51 o 
  -2 -10   8        8.17       23.48     13.90 o 
  -1 -10   8       12.99       19.20     17.79 o 
   0 -10   8      290.12      228.10    138.42 o 
   1 -10   8       25.15       17.48     13.15 o 
   2 -10   8       57.16       23.13      7.53 o 
   3 -10   8      446.50      369.20     21.18 o 
   5 -10   8       17.19        9.46     16.95 o 
   6 -10   8        1.60        7.49     17.46 o 
  -8  -9   8        1.62       22.98     21.01 o 
  -7  -9   8       22.53       56.65     20.90 o 
  -6  -9   8       11.20       31.43     19.88 o 
  -5  -9   8      213.65      187.51     32.44 o 
  -4  -9   8      231.01      308.99     18.25 o 
  -3  -9   8       71.02       58.34     14.42 o 
  -2  -9   8      538.66      570.88     16.87 o 
  -1  -9   8       22.26       13.22      8.19 o 
   0  -9   8        6.78        6.23      6.63 o 
   1  -9   8      567.31      455.67    236.91 o 
   2  -9   8      340.66      352.57     13.03 o 
   3  -9   8      170.18      188.21     17.46 o 
   4  -9   8      308.72      309.22     20.95 o 
   5  -9   8      384.14      390.76     23.20 o 
   6  -9   8       41.57       46.40     17.23 o 
  -6  -8   8      213.39      230.60     24.66 o 
  -5  -8   8       37.75       36.44     12.70 o 
  -4  -8   8      107.59      110.92     11.76 o 
  -3  -8   8        0.66       -2.00     24.72 o 
  -2  -8   8        3.89        9.41      9.84 o 
  -1  -8   8      240.86      175.82     50.57 o 
   0  -8   8      120.80      108.39      8.75 o 
   1  -8   8      213.04      183.15     11.02 o 
   2  -8   8      113.21      109.05     11.80 o 
   3  -8   8       61.39       71.21      8.45 o 
   4  -8   8      364.07      411.94     22.53 o 
   5  -8   8      146.97      115.73     18.58 o 
   6  -8   8      650.88      822.58     31.71 o 
   7  -8   8      256.47      276.56     26.58 o 
  -9  -7   8      171.16      153.23     17.46 o 
  -5  -7   8      447.74      516.29     28.55 o 
  -4  -7   8      521.45      497.85     28.02 o 
  -3  -7   8      274.92      267.43     13.82 o 
  -2  -7   8      392.29      383.00     26.08 o 
  -1  -7   8      469.17      466.86     22.55 o 
   0  -7   8      219.80      225.52     18.58 o 
   1  -7   8      519.27      529.24     12.98 o 
   2  -7   8      191.51      196.49     10.13 o 
   3  -7   8       46.24       56.79      9.55 o 
   4  -7   8      232.64      216.25     18.64 o 
   5  -7   8       73.33       55.36     17.74 o 
   6  -7   8      869.89     1022.38     36.89 o 
   7  -7   8       23.97       31.15     19.71 o 
   8  -7   8       46.84       92.19     20.22 o 
 -10  -6   8       24.37       32.94     10.53 o 
  -9  -6   8        1.37       17.06     11.60 o 
  -8  -6   8       13.41        9.80     12.61 o 
  -5  -6   8       77.16       88.25     15.77 o 
  -4  -6   8        0.81        9.69     16.05 o 
  -3  -6   8      542.44      462.34     21.96 o 
  -2  -6   8        0.94      -12.95     12.95 o 
  -1  -6   8      266.67      303.16     13.10 o 
   0  -6   8      153.22      152.94     10.90 o 
   1  -6   8     2744.73     2911.84     55.69 o 
   2  -6   8       36.66       30.27      5.73 o 
   3  -6   8       48.43       76.71     28.33 o 
   4  -6   8      129.11      150.92     23.28 o 
   5  -6   8      704.30      774.21     31.31 o 
   6  -6   8      306.03      293.06     21.63 o 
   7  -6   8      711.45      726.85     32.50 o 
   8  -6   8      386.58      442.57     29.17 o 
  -9  -5   8        0.67       13.85     10.59 o 
  -8  -5   8        0.77       16.89     11.99 o 
  -7  -5   8     1385.22     1552.36     36.27 o 
  -5  -5   8     1507.28     1354.87     32.66 o 
  -4  -5   8      356.89      334.68     25.29 o 
  -3  -5   8     1051.04      959.65     29.28 o 
  -2  -5   8       68.76       56.88     15.04 o 
  -1  -5   8     1298.02     1479.17    126.43 o 
   0  -5   8       25.28       36.55     17.18 o 
   1  -5   8      782.57      789.51     15.17 o 
   2  -5   8     1686.88     1648.18     43.87 o 
   3  -5   8      293.39      318.10     12.22 o 
   4  -5   8       16.69       12.55     23.09 o 
   5  -5   8      306.71      329.16     21.46 o 
   6  -5   8       77.64      161.73     16.95 o 
   7  -5   8      316.62      305.62     21.40 o 
   8  -5   8       32.39       22.69     21.57 o 
  -9  -4   8      148.29      125.70     14.14 o 
  -8  -4   8        2.09       25.68     11.09 o 
  -7  -4   8        0.42        9.18     11.77 o 
  -5  -4   8        4.56        7.09     19.31 o 
  -4  -4   8      319.25      289.40     18.81 o 
  -3  -4   8       78.46       69.21     13.17 o 
  -2  -4   8      108.00      145.74     14.76 o 
  -1  -4   8      997.01     1026.78     22.81 o 
   0  -4   8     1513.31     1599.73     64.43 o 
   1  -4   8      161.08      163.59     16.58 o 
   2  -4   8     2505.60     2565.78     30.63 o 
   3  -4   8     1088.57     1105.79     12.60 o 
   4  -4   8      773.85      777.67     14.97 o 
   5  -4   8      497.67      529.75     23.59 o 
   6  -4   8      157.80      168.15     21.01 o 
   7  -4   8      335.43      348.19     28.44 o 
   8  -4   8       46.94       49.00     23.59 o 
   9  -4   8      695.59      839.30     35.47 o 
  10  -4   8        0.80       29.17     19.55 o 
  -9  -3   8       58.60       38.63      8.73 o 
  -8  -3   8      670.95      697.45     24.94 o 
  -7  -3   8      141.25      124.56     13.74 o 
  -6  -3   8      131.42      146.53     20.00 o 
  -5  -3   8       38.94       -3.44     26.53 o 
  -4  -3   8       17.12       62.39     20.00 o 
  -3  -3   8      366.94      319.47     16.95 o 
  -2  -3   8     1008.75     1030.61     25.12 o 
  -1  -3   8        9.28      -20.95     20.95 o 
   0  -3   8      795.27      950.08     23.09 o 
   1  -3   8      601.19      602.64     12.86 o 
   2  -3   8      140.65      157.05      7.21 o 
   3  -3   8      401.08      410.27     11.91 o 
   4  -3   8     5122.19     5327.82    457.08 o 
   5  -3   8       55.03       71.24     12.95 o 
   6  -3   8      231.92      306.29     23.93 o 
   7  -3   8       32.68       46.57     18.24 o 
   8  -3   8      376.41      342.95     21.29 o 
   9  -3   8      241.76      381.92     30.63 o 
  10  -3   8      338.04      315.76     23.59 o 
  11  -3   8      223.96      228.13     26.98 o 
 -10  -2   8        1.62       21.68     22.64 o 
  -9  -2   8       34.73       55.41     23.82 o 
  -8  -2   8        8.36       12.90     12.64 o 
  -7  -2   8     1856.85     1936.24     90.02 o 
  -6  -2   8      798.26      791.99     18.41 o 
  -5  -2   8      104.20      105.42     16.22 o 
  -4  -2   8      870.19      902.44     28.66 o 
  -3  -2   8      799.12      781.47     29.96 o 
  -2  -2   8      913.39      952.45     26.81 o 
   0  -2   8      170.52      162.18     11.54 o 
   1  -2   8       85.39       81.04      9.46 o 
   2  -2   8      408.42      488.99     90.78 o 
   3  -2   8        8.48       16.89     12.56 o 
   4  -2   8     2057.83     2158.31     26.47 o 
   5  -2   8     2358.09     2661.69    191.77 o 
   6  -2   8      348.54      357.43     19.48 o 
   7  -2   8        0.75       18.86     16.22 o 
   8  -2   8        8.91       42.18     20.22 o 
   9  -2   8        0.52        5.01     18.02 o 
  10  -2   8       70.51       92.26     36.50 o 
  11  -2   8       59.94       39.22     13.07 o 
 -11  -1   8        7.10       -8.29     22.64 o 
 -10  -1   8       18.55       13.74      8.51 o 
  -9  -1   8       14.94       20.30     36.23 o 
  -8  -1   8       97.38      111.40     13.65 o 
  -7  -1   8       98.30       88.72      9.69 o 
  -6  -1   8        0.17        0.66     10.19 o 
  -5  -1   8        3.03       14.59     18.64 o 
  -4  -1   8       10.32       34.86     19.31 o 
  -3  -1   8     2542.89     2570.30     37.79 o 
  -2  -1   8      216.35      139.15     12.56 o 
  -1  -1   8      329.68      354.67     18.86 o 
   0  -1   8     2081.97     1977.26     30.81 o 
   1  -1   8       81.45       61.66      8.96 o 
   2  -1   8      727.31      855.69     20.11 o 
   3  -1   8     5422.88     6279.36    518.57 o 
   4  -1   8       53.98       28.83     10.70 o 
   5  -1   8     3333.69     3335.56    192.57 o 
   6  -1   8      292.87      242.43     21.79 o 
   7  -1   8      243.52      243.06     18.13 o 
   8  -1   8       10.73       20.73     20.73 o 
   9  -1   8      593.81      506.10     28.10 o 
  10  -1   8       36.63       17.94     23.71 o 
  11  -1   8       37.68       25.02     13.08 o 
  12  -1   8       79.06       89.31     18.69 o 
 -11   0   8       37.35       21.18     15.80 o 
 -10   0   8      225.95      223.28     16.57 o 
  -9   0   8       84.61      110.27     13.43 o 
  -8   0   8      495.73      544.61     27.76 o 
  -7   0   8      225.64      226.04     14.48 o 
  -6   0   8      211.60      188.60     16.16 o 
  -5   0   8     2593.40     2428.67     43.76 o 
  -4   0   8     1846.65     1810.62     35.76 o 
  -3   0   8        9.34       59.98     17.91 o 
  -2   0   8      438.93      372.58     13.43 o 
  -1   0   8       35.76       -2.47     23.31 o 
   0   0   8      647.99      557.18     18.47 o 
   1   0   8     1406.65     1742.03     28.94 o 
   2   0   8      214.07      221.32     14.98 o 
   3   0   8        9.99       11.04     13.74 o 
   4   0   8     2935.60     3030.27     32.94 o 
   5   0   8      141.20      155.20     10.31 o 
   6   0   8       32.09       53.95     21.40 o 
   7   0   8     3373.72     3190.66     50.12 o 
   8   0   8       50.29       89.88     16.16 o 
   9   0   8      131.93      124.47     22.92 o 
  10   0   8      591.92      610.00     23.66 o 
  11   0   8        0.57        4.05     15.79 o 
  12   0   8        2.18       -1.67     14.97 o 
 -11   1   8      206.82      254.99     26.13 o 
 -10   1   8      974.20     1012.69     46.88 o 
  -9   1   8      893.12      871.06     23.48 o 
  -8   1   8      541.03      621.81     20.48 o 
  -7   1   8      416.45      419.80     13.42 o 
  -6   1   8       16.01       31.04      9.66 o 
  -5   1   8      154.29      131.45      9.51 o 
  -4   1   8      636.29      577.45     22.24 o 
  -3   1   8     2560.75     2364.53     36.50 o 
  -2   1   8      321.22      332.25      7.90 o 
  -1   1   8       15.33       53.75      8.13 o 
   0   1   8      982.13      890.78     22.92 o 
   1   1   8      494.47      519.67     21.12 o 
   2   1   8     9655.01     9841.33     56.48 o 
   3   1   8      825.28      866.17     20.56 o 
   4   1   8       75.36       56.54      9.01 o 
   5   1   8       30.86       49.73     13.74 o 
   6   1   8       55.62       69.78     14.31 o 
   7   1   8     2166.86     2053.95     39.81 o 
   8   1   8      980.78     1020.11     58.14 o 
   9   1   8        2.21      -14.02     22.27 o 
  10   1   8        2.43       32.72     17.96 o 
  11   1   8       37.69       44.09     18.78 o 
  12   1   8       12.04       28.60     12.79 o 
 -11   2   8      160.95      162.52     17.01 o 
 -10   2   8      207.27      211.93     14.99 o 
  -9   2   8      790.68      709.36     20.86 o 
  -8   2   8       10.38        6.30     14.73 o 
  -7   2   8       65.08       72.80      8.49 o 
  -6   2   8        9.68       16.32     26.61 o 
  -5   2   8     1261.00     1238.55     67.18 o 
  -4   2   8       61.31       35.16      9.87 o 
  -3   2   8      766.90      877.79     12.11 o 
  -2   2   8        6.22       -7.39      7.39 o 
  -1   2   8       90.36      105.70      8.96 o 
   0   2   8       41.20      100.81     30.55 o 
   1   2   8     4230.39     4000.80     41.11 o 
   2   2   8      247.44      216.47     12.33 o 
   3   2   8     4287.69     4131.51     40.54 o 
   4   2   8      360.20      415.55     18.75 o 
   5   2   8       28.93       57.89     15.04 o 
   6   2   8     2465.75     2434.98     33.96 o 
   7   2   8      833.00      798.36     18.10 o 
   8   2   8     1262.38     1300.55     26.01 o 
   9   2   8       13.80       22.32     23.82 o 
  10   2   8        2.99        1.62     16.05 o 
  11   2   8       32.05       64.08     26.02 o 
  12   2   8      151.17      107.65     12.53 o 
 -11   3   8       33.56       11.74     21.34 o 
 -10   3   8      431.32      503.30     85.99 o 
  -9   3   8      649.96      677.45     31.54 o 
  -8   3   8       20.90       13.98     16.75 o 
  -7   3   8      542.09      529.31     17.86 o 
  -6   3   8     1547.07     1582.36     29.08 o 
  -5   3   8     1054.58      950.70     18.14 o 
  -4   3   8     1511.64     1547.83     81.66 o 
  -3   3   8      359.97      371.85     23.93 o 
  -2   3   8       59.56       59.65      5.40 o 
  -1   3   8     5132.42     4636.85    101.42 o 
   0   3   8       12.58       18.78      9.58 o 
   1   3   8     2608.90     2522.69     33.17 o 
   2   3   8      210.61      149.29     12.72 o 
   3   3   8      294.99      287.43     13.51 o 
   5   3   8      435.96      427.82     17.68 o 
   6   3   8      163.73      177.25     10.52 o 
   7   3   8     2339.53     2409.67     93.88 o 
   8   3   8      718.43      690.81     19.42 o 
   9   3   8      153.53      142.39     19.83 o 
  10   3   8      350.07      302.47     46.60 o 
  11   3   8       16.70       23.31     17.01 o 
  12   3   8       18.76       -1.19     18.37 o 
  13   3   8      645.88      628.08     31.15 o 
 -11   4   8        1.06       -8.70     17.70 o 
 -10   4   8       14.93       39.74     13.72 o 
  -9   4   8        2.66        2.54     18.64 o 
  -8   4   8       85.56      100.76     15.54 o 
  -7   4   8      793.33      829.54     93.23 o 
  -6   4   8      834.81      833.52     20.39 o 
  -5   4   8       38.25       68.36     14.36 o 
  -4   4   8     2551.11     2633.19     87.68 o 
  -3   4   8       50.36       54.92      5.64 o 
  -2   4   8      224.88      217.28      9.58 o 
  -1   4   8      539.26      559.38     11.79 o 
   0   4   8     6457.12     5417.13    446.83 o 
   1   4   8      295.59      328.54     10.96 o 
   2   4   8      774.78      753.28     12.73 o 
   3   4   8      657.38      639.95     19.83 o 
   4   4   8      412.56      392.28     23.40 o 
   5   4   8     4609.22     4709.81     34.28 o 
   6   4   8     1614.92     1589.67     76.90 o 
   7   4   8       35.47       45.77     13.27 o 
   8   4   8       11.81        4.31     17.82 o 
   9   4   8       28.37       15.50     12.10 o 
  10   4   8      576.46      583.37     47.02 o 
  11   4   8      105.62       85.93     11.08 o 
  12   4   8      209.95      224.19     16.25 o 
  13   4   8       92.36       77.66     19.14 o 
 -10   5   8      202.47      218.91     60.29 o 
  -9   5   8      272.88      295.62     16.72 o 
  -8   5   8      254.72      316.72     22.67 o 
  -7   5   8      328.93      382.76     41.58 o 
  -6   5   8     1756.33     1798.55     26.64 o 
  -5   5   8      706.18      732.66     51.53 o 
  -4   5   8      437.46      434.54     15.05 o 
  -3   5   8      383.06      445.09     36.71 o 
  -2   5   8     2731.47     2548.06     52.27 o 
  -1   5   8      270.02      311.01      9.28 o 
   0   5   8       24.70       20.01     10.67 o 
   1   5   8        2.88       15.56      6.67 o 
   2   5   8       82.05       99.98      7.67 o 
   3   5   8      458.50      431.92     25.13 o 
   4   5   8      161.44      148.12      7.39 o 
   5   5   8      372.95      347.56     11.73 o 
   6   5   8     1261.87     1388.07     21.76 o 
   7   5   8     1349.11     1265.55     36.66 o 
   8   5   8      543.91      480.68     15.77 o 
   9   5   8      358.64      345.86     14.63 o 
  10   5   8      869.33      864.95     20.80 o 
  11   5   8       83.49       87.51     11.22 o 
  12   5   8        5.59      -22.41     22.41 o 
  13   5   8       75.52       52.76     11.32 o 
 -10   6   8       12.32       30.54     15.66 o 
  -9   6   8       11.09        9.12     14.38 o 
  -8   6   8       36.18       33.40     12.92 o 
  -7   6   8      735.41      806.94     34.77 o 
  -6   6   8     1366.97     1381.64     66.17 o 
  -5   6   8       49.17       48.68     27.90 o 
  -4   6   8      147.16      160.24     12.64 o 
  -3   6   8     1979.91     2103.96     29.41 o 
  -2   6   8      925.76      934.62     29.97 o 
  -1   6   8     4707.08     4863.13    164.49 o 
   0   6   8      376.02      392.09     31.77 o 
   1   6   8     2872.77     2746.64     50.19 o 
   2   6   8     3504.16     3081.58    155.38 o 
   3   6   8       53.90       54.11      6.02 o 
   4   6   8      265.25      215.87      6.22 o 
   5   6   8      364.19      428.34     11.02 o 
   6   6   8       73.30       70.59     11.31 o 
   7   6   8        8.49       21.70     25.05 o 
   8   6   8      474.31      276.11    122.70 o 
   9   6   8       50.78       20.15      7.83 o 
  10   6   8      172.60      184.05     24.77 o 
  11   6   8      578.22      595.39     36.30 o 
  12   6   8      135.95      143.19     42.77 o 
  13   6   8       50.47       67.13     15.99 o 
  -9   7   8      339.85      349.63     17.31 o 
  -8   7   8       52.64       48.25     12.56 o 
  -7   7   8      471.25      519.53     27.48 o 
  -6   7   8      663.27      652.91     31.40 o 
  -5   7   8       49.59       64.89      8.87 o 
  -4   7   8      207.03      237.34     39.08 o 
  -3   7   8      927.45      890.85     16.70 o 
  -2   7   8      494.32      596.46     31.82 o 
  -1   7   8     2007.74     2062.93     27.79 o 
   0   7   8      438.80      447.90     10.47 o 
   1   7   8      231.59      243.39      6.95 o 
   2   7   8      817.76      786.42     19.05 o 
   3   7   8     2085.33     1923.42     36.35 o 
   4   7   8        8.09       14.05      7.33 o 
   5   7   8     2668.82     2637.84     44.24 o 
   6   7   8      188.72      233.32     11.00 o 
   7   7   8      897.81      867.45     14.15 o 
   8   7   8      492.98      450.13     65.26 o 
   9   7   8     1166.99      866.29    223.63 o 
  10   7   8       81.58       90.73      9.74 o 
  11   7   8       67.24       60.60     23.85 o 
  12   7   8        7.23       27.03      9.65 o 
  13   7   8       63.65       80.47     18.07 o 
  -9   8   8      332.80      236.77    127.05 o 
  -8   8   8      519.44      489.74     94.92 o 
  -7   8   8       49.08       71.29     14.31 o 
  -6   8   8      966.85      881.38     18.90 o 
  -5   8   8       70.20       75.49      7.33 o 
  -4   8   8      877.25      760.96     53.02 o 
  -3   8   8      340.95      354.52     10.91 o 
  -2   8   8      917.35      861.55     15.05 o 
  -1   8   8     2580.90     3028.83    141.64 o 
   0   8   8     2075.17     2149.08     15.23 o 
   1   8   8     1469.14     1533.69     65.45 o 
   2   8   8      122.09      147.03      6.78 o 
   3   8   8      780.98      828.45     22.39 o 
   4   8   8       36.83       43.58      7.27 o 
   5   8   8       66.85       86.30      5.96 o 
   6   8   8      467.79      515.43     11.79 o 
   7   8   8      195.41      178.60      8.10 o 
   8   8   8      256.31      231.41      8.15 o 
   9   8   8      160.83      115.76     23.10 o 
  10   8   8      321.05      327.48     19.55 o 
  11   8   8      259.87      224.54     14.66 o 
  12   8   8       42.37       39.78     14.43 o 
  13   8   8      214.35      271.61     28.33 o 
  -8   9   8      214.88      119.63     44.46 o 
  -7   9   8      431.45      228.88    169.14 o 
  -6   9   8       95.17       78.51     11.31 o 
  -5   9   8      467.90      426.27     34.15 o 
  -4   9   8      943.92      955.21     18.93 o 
  -3   9   8       13.87        8.19     18.95 o 
  -2   9   8      335.96      270.83     23.07 o 
  -1   9   8     1354.92     1458.72     52.12 o 
   0   9   8     1892.13     2102.42    149.24 o 
   1   9   8        5.24        8.48      6.64 o 
   2   9   8     2050.48     2041.99     32.94 o 
   3   9   8       30.80       35.73     10.70 o 
   4   9   8     1444.73     1339.38     29.15 o 
   5   9   8      117.32       99.16      8.76 o 
   6   9   8      192.61      203.87      8.92 o 
   7   9   8       75.09       73.67     12.11 o 
   8   9   8      474.48      511.00     12.75 o 
   9   9   8      273.79      226.73     47.06 o 
  10   9   8        8.75        0.27      9.52 o 
  11   9   8        2.87       52.31     45.50 o 
  12   9   8       12.52       24.78     12.56 o 
  13   9   8       27.33      -14.08     14.08 o 
  -8  10   8       15.71       48.38     21.79 o 
  -7  10   8        2.15       39.08     21.63 o 
  -6  10   8      110.71       86.10     48.91 o 
  -5  10   8       33.13       46.31     10.53 o 
  -4  10   8      382.04      387.23     26.02 o 
  -3  10   8      532.70      563.60     16.18 o 
  -2  10   8      276.53      254.24      9.81 o 
  -1  10   8       19.60       27.70     13.75 o 
   0  10   8       54.48       66.23     12.11 o 
   1  10   8        1.70        4.35      8.43 o 
   2  10   8     2036.46     2102.78     35.77 o 
   3  10   8      705.62      590.29     11.07 o 
   4  10   8        0.50       25.44     11.53 o 
   5  10   8     1783.12     1648.91     18.63 o 
   6  10   8       78.47       83.68     13.91 o 
   7  10   8      151.84      156.80     10.19 o 
   8  10   8      635.89      695.09     15.66 o 
   9  10   8     1515.21     1545.12     19.53 o 
  10  10   8      381.20      398.48     18.94 o 
  11  10   8       29.73       45.90     15.47 o 
  12  10   8      249.28      291.48     17.67 o 
  -7  11   8      138.68      148.39     20.00 o 
  -6  11   8        0.55       30.18     20.95 o 
  -5  11   8      833.55      566.99    309.85 o 
  -4  11   8        8.01       35.78     11.60 o 
  -3  11   8     2989.56     3039.36    110.43 o 
  -2  11   8      212.31      275.45     15.69 o 
  -1  11   8      768.43      631.34     19.28 o 
   0  11   8       38.96       36.51      6.21 o 
   1  11   8     2964.87     2873.33     68.16 o 
   2  11   8      572.50      589.10     11.60 o 
   3  11   8     1483.27     1449.86     27.12 o 
   4  11   8      120.23      133.17      6.63 o 
   5  11   8       65.20       71.01      7.60 o 
   6  11   8       51.56       67.17     14.22 o 
   7  11   8        6.84        9.37      9.09 o 
   8  11   8       66.12       55.22     13.66 o 
   9  11   8     1451.87     1551.63     22.03 o 
  10  11   8      148.10       84.49     33.44 o 
  11  11   8       12.62       40.12     14.85 o 
  12  11   8        7.66       14.20     16.78 o 
  -4  12   8      312.80      199.89    107.75 o 
  -3  12   8      111.11      101.74     31.31 o 
  -2  12   8      504.81      449.18     34.29 o 
  -1  12   8       27.11       36.53      8.85 o 
   0  12   8      395.70      465.08     13.43 o 
   1  12   8       25.51       23.48      8.03 o 
   2  12   8     1231.98     1187.18     20.49 o 
   3  12   8     1263.45     1316.16     15.64 o 
   4  12   8       76.78       90.19      8.67 o 
   5  12   8      167.30      140.74     14.58 o 
   6  12   8        5.11       15.96     11.34 o 
   7  12   8     1247.38     1230.12     19.11 o 
   8  12   8       95.17       91.02     11.02 o 
   9  12   8      192.90      229.15     15.77 o 
  10  12   8       53.45       59.48      9.48 o 
  11  12   8      259.28      142.25     51.54 o 
  12  12   8       65.12       36.38     17.18 o 
  -6  13   8      768.43      914.60     36.72 o 
  -5  13   8       16.39      -10.25     28.83 o 
  -4  13   8      300.78      258.20     20.05 o 
  -3  13   8       41.19        8.56      6.02 o 
  -2  13   8      308.22      234.22    145.26 o 
  -1  13   8      380.15      386.33     14.98 o 
   0  13   8      659.13      732.81     38.63 o 
   1  13   8     1263.23     1344.20     24.09 o 
   2  13   8      471.21      470.67     12.96 o 
   3  13   8        0.51        7.47     12.18 o 
   4  13   8       13.51       34.56     16.70 o 
   5  13   8      357.34      368.03     12.85 o 
   6  13   8       35.87       49.46     11.19 o 
   7  13   8       15.90       14.65     15.12 o 
   8  13   8      466.56      486.12     24.71 o 
   9  13   8      221.02      208.95     12.56 o 
  10  13   8       60.94       48.60     16.83 o 
  11  13   8       97.34       64.09     27.63 o 
  -5  14   8     1510.81     1611.61     41.72 o 
  -4  14   8       14.11       -3.44     25.96 o 
  -3  14   8      201.71      236.85     23.14 o 
  -2  14   8      143.78       43.93      6.81 o 
  -1  14   8      166.38       74.33      8.56 o 
   0  14   8      791.03      757.30     28.69 o 
   1  14   8      497.04      548.48     17.78 o 
   2  14   8        4.00       26.11      7.77 o 
   3  14   8      482.41      547.13     21.75 o 
   4  14   8      723.71      733.98     35.57 o 
   5  14   8      637.37      691.81     16.71 o 
   6  14   8      478.07      493.86     14.33 o 
   7  14   8      178.51      188.99     16.02 o 
   8  14   8        1.33       25.40      9.75 o 
   9  14   8       27.03       21.76     12.68 o 
  10  14   8        9.45        1.63     11.56 o 
  11  14   8       13.29       20.24      9.65 o 
  -4  15   8        3.20       -4.00     24.94 o 
  -3  15   8        1.47       31.60     15.38 o 
  -2  15   8        1.99        0.06     11.82 o 
  -1  15   8       56.75       61.94     10.98 o 
   0  15   8        3.55        4.29     18.52 o 
   1  15   8      495.72      314.72    100.51 o 
   2  15   8      338.62      318.65     21.70 o 
   3  15   8      428.42      422.48     35.33 o 
   4  15   8        0.60      -12.14     15.70 o 
   5  15   8      561.72      631.84     22.81 o 
   6  15   8       38.78       70.70     14.68 o 
   7  15   8       60.56       76.30     10.23 o 
   8  15   8       63.59       38.41     10.68 o 
   9  15   8      109.20       87.64     10.94 o 
  10  15   8      179.10      188.79     20.45 o 
  -1  16   8      105.35       13.40      7.04 o 
   1  16   8       15.79       18.56     35.19 o 
   2  16   8       20.66       36.17      9.75 o 
   3  16   8       21.51       32.27     10.77 o 
   4  16   8      591.13      666.72     17.24 o 
   5  16   8      404.45      412.03     22.32 o 
   6  16   8       29.46       23.01     11.56 o 
   7  16   8       79.58       87.19     12.05 o 
   8  16   8        5.53       13.00     17.08 o 
   9  16   8       46.93       25.63     10.61 o 
  10  16   8       12.57       19.29     11.38 o 
  -1  17   8       32.13        5.13      6.02 o 
   1  17   8      482.15      503.22     31.93 o 
   2  17   8      162.10      147.16     53.14 o 
   3  17   8      295.95      275.47     21.69 o 
   4  17   8      816.25     1027.79     28.27 o 
   5  17   8        0.53        6.09     12.01 o 
   6  17   8      341.37      332.47     14.04 o 
   7  17   8       12.04       12.72     14.30 o 
   8  17   8      138.45      107.28     11.11 o 
   9  17   8        8.64        3.94     16.39 o 
   3  18   8       33.25       22.78      9.87 o 
   4  18   8       65.72       45.74     11.16 o 
   5  18   8      245.47      263.90     16.77 o 
   6  18   8      271.40      334.86     48.24 o 
   5  19   8       40.79       42.63     13.29 o 
  -3 -12   9      128.19      147.94     22.19 o 
  -2 -12   9      136.98      154.75     21.06 o 
  -1 -12   9      305.40      268.45     23.54 o 
  -4 -11   9        8.06       13.79     18.13 o 
  -3 -11   9      751.91      763.68     32.27 o 
  -2 -11   9        0.01       28.10     18.52 o 
  -1 -11   9       48.59        9.07     15.60 o 
   0 -11   9       39.81       11.49     19.83 o 
  -7 -10   9       22.54      -28.94     28.94 o 
  -6 -10   9       13.28       15.39     13.01 o 
  -5 -10   9      528.50      566.89     27.88 o 
  -4 -10   9      279.13      293.98     35.33 o 
  -3 -10   9        5.38        5.46     18.24 o 
  -2 -10   9      191.89      200.82     21.74 o 
  -1 -10   9      450.78      487.57     25.18 o 
   0 -10   9        1.55       -7.09     20.67 o 
   1 -10   9      427.86      294.91    159.54 o 
   2 -10   9      127.21       50.96      9.46 o 
   3 -10   9      476.67      261.41     18.81 o 
   4 -10   9      473.31      456.88     25.35 o 
   5 -10   9        3.12       26.75     15.71 o 
  -7  -9   9        0.61       27.54     14.78 o 
  -6  -9   9      112.35       95.01     13.22 o 
  -5  -9   9      125.90      120.15     14.37 o 
  -4  -9   9      784.28      741.41    108.83 o 
  -3  -9   9       48.16       64.80     12.19 o 
  -2  -9   9       63.99       68.42     10.98 o 
  -1  -9   9       56.95       45.28     17.91 o 
   0  -9   9      247.50      178.17     91.00 o 
   1  -9   9       95.92       34.48     13.85 o 
   2  -9   9      397.43      332.37     83.12 o 
   3  -9   9       27.69       24.16     16.05 o 
   4  -9   9       66.29       48.60     15.49 o 
   5  -9   9       23.93       43.48     18.36 o 
   6  -9   9       75.93       70.28     20.00 o 
  -8  -8   9       12.88        5.13     18.97 o 
  -7  -8   9        0.73       32.50     19.09 o 
  -6  -8   9      361.86      368.50     18.40 o 
  -5  -8   9      176.40      193.31     16.69 o 
  -4  -8   9      259.99      281.91     16.79 o 
  -3  -8   9      208.60      203.78     13.34 o 
  -2  -8   9      262.63      282.22     15.07 o 
  -1  -8   9      354.28      315.61     91.82 o 
   0  -8   9      712.69      432.57    195.72 o 
   1  -8   9       50.04       66.10     22.16 o 
   2  -8   9      208.75      232.47     12.07 o 
   3  -8   9       19.09       16.16     17.79 o 
   4  -8   9       29.48        1.35     20.05 o 
   5  -8   9        0.33      -20.84     24.77 o 
   6  -8   9      597.48      607.91     31.15 o 
   7  -8   9      100.57       83.51     13.68 o 
  -8  -7   9      193.84      160.33     23.09 o 
  -7  -7   9        5.54        8.56     19.94 o 
  -6  -7   9        7.39       22.02     19.55 o 
  -5  -7   9      830.58      939.60     34.63 o 
  -4  -7   9       52.98       32.04     11.40 o 
  -3  -7   9      367.33      370.42     17.07 o 
  -2  -7   9      337.52      336.05     19.80 o 
  -1  -7   9      424.73      488.61     42.77 o 
   0  -7   9       18.02       22.53      7.87 o 
   1  -7   9      653.56      657.99     16.34 o 
   2  -7   9      165.07      149.41     11.52 o 
   3  -7   9      140.44      176.61     20.00 o 
   4  -7   9      233.67      240.91     19.55 o 
   5  -7   9      381.02      328.71     22.81 o 
   6  -7   9       55.70      110.15     19.55 o 
   7  -7   9      374.31      405.75     30.18 o 
  -9  -6   9       16.97       37.34     21.34 o 
  -8  -6   9      119.06       63.41     20.05 o 
  -7  -6   9      621.60      620.30     31.93 o 
  -6  -6   9      170.61      119.66     16.33 o 
  -5  -6   9      138.05      129.30     17.46 o 
  -4  -6   9       53.35       31.76     16.22 o 
  -3  -6   9       13.47       10.53     14.70 o 
  -2  -6   9       11.46       16.25     17.82 o 
  -1  -6   9     1031.89     1058.89     26.30 o 
   0  -6   9       16.97      143.38     20.45 o 
   1  -6   9      561.58      542.46     13.56 o 
   2  -6   9       41.90       49.30      8.65 o 
   3  -6   9       65.46       70.94     14.70 o 
   4  -6   9       36.96       11.60     14.53 o 
   5  -6   9      126.13      171.65     19.55 o 
   6  -6   9      127.42      167.82     24.61 o 
   7  -6   9      409.21      445.67     27.03 o 
  -9  -5   9        5.60        5.58     22.58 o 
  -8  -5   9       40.25       45.84     23.03 o 
  -7  -5   9       16.89        6.31     22.19 o 
  -6  -5   9     1993.79     2095.29     48.04 o 
  -5  -5   9      277.63      266.54     25.80 o 
  -4  -5   9      161.01      185.16     18.07 o 
  -3  -5   9       72.97       56.54     12.05 o 
  -2  -5   9        1.33        3.38     14.70 o 
  -1  -5   9      355.98      341.04     20.81 o 
   0  -5   9      241.01      230.54     21.99 o 
   1  -5   9       68.61       65.30      8.09 o 
   2  -5   9      639.89      651.77     13.15 o 
   3  -5   9      156.43      136.21     11.03 o 
   4  -5   9      151.85       95.96     12.89 o 
   5  -5   9      102.81       82.90     15.71 o 
   6  -5   9       61.38       55.30     18.19 o 
   7  -5   9      126.70      123.44     24.66 o 
   8  -5   9       66.79       57.77     22.64 o 
   9  -5   9      209.00      179.30     29.17 o 
  -9  -4   9        1.70       22.92     22.81 o 
  -8  -4   9      172.76      145.40     17.51 o 
  -7  -4   9      265.12      287.88     24.55 o 
  -6  -4   9      345.79      301.17     26.41 o 
  -5  -4   9     1201.76     1182.21     33.62 o 
  -4  -4   9       19.63       28.21     17.62 o 
  -3  -4   9      153.68      130.14     14.53 o 
  -2  -4   9      777.36      781.98     26.13 o 
  -1  -4   9      351.86      390.65     21.01 o 
   0  -4   9      302.50      282.53     16.05 o 
   1  -4   9       17.00       32.28     12.44 o 
   2  -4   9      223.35      239.23     12.22 o 
   3  -4   9      138.27      125.69      8.10 o 
   4  -4   9       92.10      147.66      6.53 o 
   5  -4   9       99.73      104.18     13.34 o 
   6  -4   9      551.84      572.21     28.94 o 
   7  -4   9      221.51      245.14     24.89 o 
   8  -4   9       87.85      106.60     15.71 o 
 -10  -3   9       22.99       23.14     23.54 o 
  -9  -3   9      340.86      273.97     22.02 o 
  -8  -3   9        8.83      -15.83     32.27 o 
  -7  -3   9      413.66      575.36     34.13 o 
  -6  -3   9      303.04      296.55     20.50 o 
  -5  -3   9      687.84      714.52     30.07 o 
  -4  -3   9     1376.26     1381.40     32.61 o 
  -3  -3   9      349.37      341.99     20.78 o 
  -2  -3   9       27.40       34.13     17.62 o 
  -1  -3   9     1205.13     1161.59     28.78 o 
   0  -3   9       26.77        8.40     15.66 o 
   1  -3   9      283.90      255.39     14.70 o 
   2  -3   9      152.23      170.26      8.26 o 
   3  -3   9       52.42       70.05     17.57 o 
   4  -3   9      293.57      266.34     15.46 o 
   5  -3   9      288.55      393.53     12.16 o 
   6  -3   9      413.50      335.86     20.28 o 
   7  -3   9      145.69      166.30     18.52 o 
   8  -3   9        0.51       -9.41     29.39 o 
   9  -3   9       29.67       52.37     23.09 o 
  10  -3   9      118.20      113.30     22.24 o 
  -9  -2   9       60.83       71.24     24.10 o 
  -8  -2   9      346.70      330.79     23.54 o 
  -7  -2   9       63.86       17.91     21.51 o 
  -6  -2   9      249.89      376.80     29.39 o 
  -5  -2   9      103.07       43.48     20.22 o 
  -4  -2   9        7.69      -16.67     26.92 o 
  -3  -2   9     4816.08     4845.74     57.83 o 
  -2  -2   9     1117.21     1117.84     29.34 o 
  -1  -2   9      726.05      704.15     24.55 o 
   0  -2   9       65.82       55.02      9.74 o 
   1  -2   9        3.44       -8.90     20.39 o 
   2  -2   9      101.09      117.79     10.08 o 
   3  -2   9      341.73      318.04      8.78 o 
   4  -2   9       20.31        8.16     12.56 o 
   5  -2   9      905.59      870.07     64.88 o 
   6  -2   9      289.32      336.48     27.71 o 
   7  -2   9      143.57      146.53     16.22 o 
   8  -2   9        7.49      -27.54     27.54 o 
   9  -2   9      309.96      227.57     21.79 o 
  10  -2   9        9.68       14.39     14.01 o 
  11  -2   9      323.08      303.08     27.59 o 
 -10  -1   9        7.47      -29.39     29.39 o 
  -9  -1   9        0.15       59.25     22.75 o 
  -8  -1   9      313.84      382.55     31.76 o 
  -7  -1   9        1.52      -28.27     28.27 o 
  -6  -1   9      228.99      249.03     20.67 o 
  -5  -1   9       25.25        7.49     20.67 o 
  -4  -1   9      843.99      799.10     32.05 o 
  -3  -1   9      512.70      497.37     20.95 o 
  -2  -1   9      442.93      468.82     21.91 o 
  -1  -1   9      212.49      216.70     16.78 o 
   1  -1   9       12.26      -13.46     21.91 o 
   2  -1   9      694.35      669.47     21.12 o 
   3  -1   9      247.77      264.08     15.49 o 
   4  -1   9      699.72      688.21     18.41 o 
   5  -1   9      380.49      407.38     17.34 o 
   6  -1   9      219.64      222.61     17.91 o 
   7  -1   9      104.37       50.63     15.04 o 
   8  -1   9      116.48      111.22     14.93 o 
   9  -1   9      127.59       84.02     15.77 o 
  10  -1   9      426.54      403.73     22.92 o 
  11  -1   9       28.30       45.60     13.04 o 
 -10   0   9        1.63       -6.68     21.60 o 
  -9   0   9        1.88        3.06      8.92 o 
  -8   0   9       78.46       98.61     23.87 o 
  -7   0   9      349.30      351.63     27.03 o 
  -6   0   9      524.89      503.34     23.42 o 
  -5   0   9      144.07      147.09     14.65 o 
  -4   0   9      902.73      865.49     31.54 o 
  -3   0   9      243.39      287.03     17.79 o 
  -2   0   9      468.54      437.34     23.65 o 
  -1   0   9      244.01      326.40     21.46 o 
   2   0   9     1782.50     1760.28     28.49 o 
   3   0   9      451.65      474.56     18.58 o 
   4   0   9        1.19        7.43     13.57 o 
   5   0   9      567.11      650.55     19.14 o 
   6   0   9        1.60       33.62     27.79 o 
   7   0   9        1.96      -25.96     25.96 o 
   8   0   9      517.72      538.31     30.86 o 
   9   0   9      393.88      372.71     26.89 o 
  10   0   9      260.50      262.19     16.99 o 
  11   0   9      262.95      254.28     15.78 o 
 -11   1   9      442.97      428.10     30.35 o 
 -10   1   9      148.47      135.70     35.02 o 
  -9   1   9       31.74       38.91     11.21 o 
  -8   1   9      257.00      257.00     50.79 o 
  -7   1   9       74.79       99.87     15.01 o 
  -6   1   9      108.29      108.51     14.81 o 
  -5   1   9      417.52      445.67     22.53 o 
  -4   1   9       44.61       92.87     22.75 o 
  -3   1   9     1739.95     1783.71     60.06 o 
  -2   1   9       16.42       24.13      6.45 o 
  -1   1   9      140.34      125.59      6.49 o 
   0   1   9     1355.53     1614.08     30.70 o 
   3   1   9     2691.77     2748.71     34.86 o 
   4   1   9      172.66      167.37     13.40 o 
   5   1   9       35.41       21.29     14.20 o 
   6   1   9        7.03       11.32     10.70 o 
   7   1   9      243.33      243.62     17.23 o 
   8   1   9      319.27      266.60     13.87 o 
   9   1   9     1418.09     1301.71     28.17 o 
  10   1   9      273.93      301.64     15.53 o 
  11   1   9       12.66       17.22     13.07 o 
  12   1   9       60.74       53.68     12.96 o 
 -10   2   9       76.23       66.18     30.38 o 
  -9   2   9       88.23       88.36     13.51 o 
  -8   2   9       47.80       34.88     12.72 o 
  -7   2   9      620.77      624.58     26.75 o 
  -6   2   9        1.04       13.88     32.94 o 
  -5   2   9      456.93      421.57     20.05 o 
  -4   2   9        1.86      -26.41     26.41 o 
  -3   2   9      737.68      822.25     17.82 o 
  -2   2   9      963.26     1038.07     14.21 o 
  -1   2   9      599.25      614.39     28.94 o 
   0   2   9      875.03      902.38     15.38 o 
   1   2   9       42.86       51.86     20.05 o 
   2   2   9      536.12      515.72     18.75 o 
   4   2   9       23.49       22.08     15.54 o 
   5   2   9      262.98      238.94     13.23 o 
   6   2   9        0.79       11.15     11.04 o 
   7   2   9      397.77      409.74     49.59 o 
   8   2   9      535.35      487.32     16.46 o 
   9   2   9      735.55      792.85     45.36 o 
  10   2   9      349.76      294.95     15.81 o 
  11   2   9      248.37      250.87     17.58 o 
  12   2   9       36.83       16.44     17.23 o 
 -11   3   9        1.10       21.44     12.17 o 
 -10   3   9      460.15      467.81     20.51 o 
  -9   3   9        1.39       20.46     37.23 o 
  -8   3   9       33.08       47.29     14.28 o 
  -7   3   9      854.45      851.31     79.49 o 
  -6   3   9      553.63      577.73     74.47 o 
  -5   3   9       14.83       20.50     11.11 o 
  -4   3   9     2803.14     2688.84     44.77 o 
  -3   3   9      237.56      211.07     15.57 o 
  -2   3   9      151.87      118.52      5.91 o 
  -1   3   9        0.60       14.08     16.33 o 
   0   3   9      369.85      285.92     18.16 o 
   1   3   9      171.34      156.93     10.70 o 
   2   3   9        3.58      -22.36     22.36 o 
   3   3   9      763.90      647.05     23.76 o 
   5   3   9        0.56       13.74     14.59 o 
   6   3   9      319.84      298.77     30.72 o 
   7   3   9        1.87       25.83     13.83 o 
   8   3   9     1684.66     1774.50     35.53 o 
   9   3   9       93.23      139.88     16.58 o 
  10   3   9        3.88       25.06     13.54 o 
  11   3   9       96.66       93.56     13.60 o 
  12   3   9      549.97      558.36     53.92 o 
 -11   4   9      366.90      403.55     30.12 o 
 -10   4   9        6.61       16.84     13.07 o 
  -9   4   9      218.51      234.94     22.19 o 
  -8   4   9      137.73      115.81     11.97 o 
  -7   4   9       98.91      141.88     12.29 o 
  -6   4   9      401.56      368.12     30.32 o 
  -5   4   9     2527.33     2520.17     30.72 o 
  -4   4   9      117.47      134.24      9.54 o 
  -3   4   9     1524.16     1410.93     44.77 o 
  -2   4   9        8.15       19.43      9.18 o 
  -1   4   9      131.49      176.54      7.48 o 
   0   4   9     1718.87     1924.95    172.15 o 
   1   4   9      307.66      260.59     22.16 o 
   2   4   9      130.99      174.42     11.68 o 
   3   4   9     2985.98     2994.57     39.76 o 
   4   4   9     1037.33     1012.16     19.99 o 
   5   4   9       67.29       62.87     15.71 o 
   6   4   9      903.99      860.57     19.53 o 
   7   4   9        5.52       37.34     20.95 o 
   8   4   9       15.81       -0.37     19.22 o 
   9   4   9      425.28      395.75     15.75 o 
  10   4   9      517.30      571.27     22.84 o 
  11   4   9      248.27      232.96     24.44 o 
  12   4   9      943.71      880.50     26.55 o 
  13   4   9       46.14       58.45     19.31 o 
 -10   5   9      140.67      184.26     21.18 o 
  -9   5   9       71.71       76.49     14.48 o 
  -8   5   9      314.26      321.93     16.15 o 
  -7   5   9      226.69      215.56     15.63 o 
  -6   5   9       63.45       53.96     13.65 o 
  -5   5   9     2391.58     2444.26     89.09 o 
  -4   5   9      543.38      492.80     16.66 o 
  -3   5   9       29.44       63.88      7.83 o 
  -2   5   9       61.13       72.23     15.38 o 
  -1   5   9        2.13        9.67      7.30 o 
   0   5   9      468.43      448.40     20.60 o 
   1   5   9     3620.79     3595.70    137.16 o 
   2   5   9       90.72      100.01      6.50 o 
   3   5   9       16.41       11.27     10.31 o 
   4   5   9      457.38      561.94     17.77 o 
   5   5   9      317.89      353.28     12.23 o 
   6   5   9      449.72      468.52     15.75 o 
   7   5   9     1274.04     1435.00     37.56 o 
   8   5   9       36.51       37.55     13.35 o 
   9   5   9      467.08      465.16     21.65 o 
  10   5   9      140.32      137.50     13.15 o 
  11   5   9      480.06      430.46     28.94 o 
  12   5   9       81.33       92.28     13.96 o 
  13   5   9      362.41      326.74     26.02 o 
 -10   6   9       76.18       51.30     16.28 o 
  -9   6   9        2.84      -17.94     17.94 o 
  -8   6   9      150.41      168.85     15.91 o 
  -7   6   9      294.09      285.09     23.87 o 
  -6   6   9      443.63      405.01     15.94 o 
  -5   6   9        1.58       13.47     12.74 o 
  -4   6   9     7250.12     6262.44    401.52 o 
  -3   6   9      358.78      287.44     14.53 o 
  -2   6   9        0.33       -2.36     24.66 o 
  -1   6   9     3177.19     3023.53     27.51 o 
   0   6   9      472.03      534.40     25.71 o 
   1   6   9       71.43       49.56      4.27 o 
   2   6   9      998.56      932.78     36.91 o 
   3   6   9      152.13      138.26     11.65 o 
   4   6   9       12.13       16.43      9.57 o 
   5   6   9      789.46      745.87     14.31 o 
   6   6   9       20.96       28.36      5.76 o 
   7   6   9      286.26      221.09     18.92 o 
   8   6   9      159.53      120.66     10.01 o 
   9   6   9        5.40       29.96     11.81 o 
  10   6   9        3.27       26.78     14.12 o 
  11   6   9      622.60      547.04     62.14 o 
  12   6   9        6.22       36.51     15.80 o 
  13   6   9       14.55       13.79     15.32 o 
  -9   7   9      180.10      178.51     13.92 o 
  -8   7   9      657.81      764.04     27.62 o 
  -7   7   9      165.86      206.24     25.94 o 
  -6   7   9      227.93      245.61     13.22 o 
  -5   7   9      168.52      178.35     12.38 o 
  -4   7   9       11.75       16.57     11.92 o 
  -3   7   9      267.37      218.37     21.33 o 
  -2   7   9     5619.13     5431.90    112.54 o 
  -1   7   9       31.18       19.38     14.36 o 
   0   7   9     2762.52     2633.99     62.93 o 
   1   7   9      948.59      964.49     16.93 o 
   2   7   9       32.06       41.54      5.40 o 
   3   7   9      682.45      679.77     37.78 o 
   4   7   9     1092.18     1002.62     28.21 o 
   5   7   9       52.69       62.66      6.33 o 
   6   7   9     4150.26     4391.88     36.61 o 
   7   7   9       55.81       41.36     16.16 o 
   8   7   9       35.41       37.20      9.85 o 
   9   7   9        0.51       18.86     12.26 o 
  10   7   9      438.28      386.98     13.67 o 
  11   7   9      153.69      136.13     10.37 o 
  12   7   9      961.12      948.13     30.99 o 
  13   7   9       45.92       70.68     19.03 o 
  -9   8   9      149.17       32.55      7.99 o 
  -8   8   9      671.81      614.95     58.88 o 
  -7   8   9      944.10      911.96     20.31 o 
  -6   8   9      194.79      171.80     12.44 o 
  -5   8   9      242.59      261.67     20.78 o 
  -4   8   9      689.42      723.56     17.58 o 
  -3   8   9        0.55        7.87      9.52 o 
  -2   8   9     8144.54     7583.67    102.91 o 
  -1   8   9     1282.47     1257.94     47.82 o 
   0   8   9       54.82       46.78     10.90 o 
   1   8   9      124.51      110.59      6.12 o 
   2   8   9        3.89       12.94      7.82 o 
   3   8   9        4.72       28.68     19.69 o 
   4   8   9     2709.91     2688.41     54.49 o 
   5   8   9     1523.54     1545.28     28.38 o 
   6   8   9       22.07       30.24     11.17 o 
   7   8   9     1155.43     1354.10     16.98 o 
   8   8   9       26.50       23.46     11.26 o 
   9   8   9       18.83       14.34      8.95 o 
  10   8   9      898.18      830.23     29.43 o 
  11   8   9      217.44      179.40     11.58 o 
  12   8   9      229.37      207.44     26.85 o 
  13   8   9        0.40       -4.62     25.63 o 
  -8   9   9        0.10       11.98     23.00 o 
  -7   9   9      128.99       84.10     10.74 o 
  -6   9   9       25.47       63.08     34.91 o 
  -5   9   9       11.49       18.14     10.90 o 
  -4   9   9      208.32      272.77     22.41 o 
  -3   9   9      901.37      932.57     25.32 o 
  -2   9   9       18.81       56.85     11.48 o 
  -1   9   9     8973.45     8278.17     45.18 o 
   0   9   9      634.85      638.01      9.95 o 
   1   9   9      116.45      129.37      8.36 o 
   2   9   9     1042.46     1049.07     43.23 o 
   3   9   9     1733.58     1697.25     39.87 o 
   4   9   9       33.62       25.60     12.06 o 
   5   9   9      994.94      958.35     21.80 o 
   6   9   9       19.45       24.04      8.88 o 
   7   9   9      490.24      518.01     18.59 o 
   8   9   9     1146.92     1073.66     72.61 o 
   9   9   9      147.05      103.57     22.92 o 
  10   9   9      424.79      440.16     29.21 o 
  11   9   9      918.88      919.33     21.74 o 
  12   9   9       11.77        9.89     21.23 o 
  13   9   9       48.16       64.48     16.78 o 
  -8  10   9      428.39      428.72     29.00 o 
  -7  10   9      168.54      145.06     84.58 o 
  -6  10   9       71.62       59.10     14.03 o 
  -5  10   9      450.54      521.72     59.56 o 
  -4  10   9        0.25        1.05     12.81 o 
  -3  10   9      164.89      147.25      9.10 o 
  -2  10   9      263.42      267.38     19.30 o 
  -1  10   9       78.83       85.03      7.97 o 
   0  10   9        6.75       35.18     12.18 o 
   1  10   9     1075.35     1017.80     25.12 o 
   2  10   9       94.01      130.17     13.74 o 
   3  10   9     1903.31     1973.47     19.00 o 
   4  10   9     2305.47     2220.86     26.90 o 
   5  10   9      150.09      146.90      7.34 o 
   6  10   9       33.48       32.88     11.94 o 
   7  10   9      676.98      677.49     13.99 o 
   8  10   9       12.54       18.06      9.39 o 
   9  10   9     1760.21     1476.32    297.99 o 
  10  10   9      128.69      164.46     20.81 o 
  11  10   9        4.68      -17.22     22.91 o 
  12  10   9        2.46       25.92     14.70 o 
  -6  11   9       51.22       32.02     45.75 o 
  -5  11   9        3.60      -12.53     12.53 o 
  -4  11   9     1159.80     1188.01     52.06 o 
  -3  11   9        0.36        8.77     14.11 o 
  -2  11   9      632.02      653.90     15.13 o 
  -1  11   9       95.30      105.55      9.75 o 
   0  11   9      165.60      152.37     17.80 o 
   1  11   9     6640.30     6542.68    236.47 o 
   2  11   9     1015.96     1017.59     36.79 o 
   3  11   9       63.69       71.02     13.82 o 
   4  11   9      173.73      161.19     11.41 o 
   5  11   9       36.66       33.26      8.39 o 
   6  11   9        0.76       28.27     18.82 o 
   7  11   9      554.17      565.04     13.26 o 
   8  11   9      499.29      496.00     13.86 o 
   9  11   9      143.94      134.65     26.92 o 
  10  11   9      329.98      230.84     92.33 o 
  11  11   9        2.14        6.27     15.42 o 
  12  11   9       12.67        2.70     18.36 o 
  -6  12   9      215.74      190.73     19.09 o 
  -5  12   9       12.02        9.58      9.04 o 
  -4  12   9       43.51       24.50     16.56 o 
  -3  12   9      167.29      194.17     35.76 o 
  -2  12   9        0.97        3.78     10.09 o 
  -1  12   9      389.82      405.55     21.07 o 
   0  12   9      322.81      228.29     81.43 o 
   1  12   9        1.61       19.68     15.18 o 
   2  12   9     3682.37     3718.63     60.34 o 
   3  12   9       14.14       26.70     15.27 o 
   4  12   9      200.11      172.97      7.51 o 
   5  12   9       18.78       23.65      9.74 o 
   6  12   9     1130.27     1049.65     28.00 o 
   7  12   9        0.10       16.88     10.89 o 
   8  12   9      351.61      370.84     12.41 o 
   9  12   9      156.61      198.26     10.86 o 
  10  12   9      250.22      158.54     42.13 o 
  11  12   9      115.68      138.42     20.90 o 
  12  12   9       14.80       -2.08     26.81 o 
  -6  13   9       16.40       19.88     19.55 o 
  -5  13   9      593.97      567.76     29.06 o 
  -4  13   9       71.83       94.66     15.10 o 
  -3  13   9      201.93      117.19     76.20 o 
  -2  13   9       13.25       62.29     21.65 o 
  -1  13   9        2.19        3.10      9.61 o 
   0  13   9      300.35      235.28     83.67 o 
   1  13   9        5.20       12.04      6.86 o 
   2  13   9        2.19       12.29      7.81 o 
   3  13   9      487.30      467.81     10.94 o 
   4  13   9       29.06       16.65      7.66 o 
   5  13   9       87.05      120.83     19.34 o 
   6  13   9      213.97      229.30     10.28 o 
   7  13   9     1006.75     1111.31     19.22 o 
   8  13   9       28.61       15.27     22.05 o 
   9  13   9       17.02       47.91     10.44 o 
  10  13   9       82.96       31.09     13.16 o 
  11  13   9       44.59       28.01     14.70 o 
  -5  14   9      321.10      416.62     28.38 o 
  -4  14   9      509.15      625.03     33.34 o 
  -3  14   9       18.63        9.41     15.21 o 
  -2  14   9      250.36      373.03     24.83 o 
  -1  14   9      281.19      222.10     12.84 o 
   0  14   9      172.44      214.64     11.97 o 
   1  14   9      347.41      273.56     81.08 o 
   2  14   9      290.11      283.64      9.51 o 
   3  14   9      144.07      220.21     10.77 o 
   4  14   9     1691.84     1656.86     32.13 o 
   5  14   9      116.39      128.65     20.45 o 
   6  14   9        5.57       -6.78     12.76 o 
   7  14   9      182.22      221.03     15.38 o 
   8  14   9      127.97      163.52     21.99 o 
   9  14   9       32.77        6.20     12.93 o 
  10  14   9        7.55       17.37      9.25 o 
  11  14   9       75.55       65.38     13.51 o 
  -3  15   9        4.02       31.43     14.59 o 
  -2  15   9        1.43       10.98     12.78 o 
  -1  15   9        9.94        1.39      4.94 o 
   0  15   9      676.45      417.08    196.59 o 
   1  15   9       33.80       51.97     15.15 o 
   2  15   9      403.03      381.62     10.38 o 
   3  15   9      362.63      373.01     13.65 o 
   4  15   9       29.07       53.10     31.61 o 
   5  15   9       54.98       48.49     10.48 o 
   6  15   9      272.09      328.29     26.09 o 
   7  15   9       76.78       71.32     10.97 o 
   8  15   9       15.78        4.12     13.71 o 
   9  15   9       83.77       81.53     10.97 o 
  10  15   9        1.18      -11.67     14.06 o 
  -3  16   9        0.84        1.46     11.94 o 
  -1  16   9       32.07       11.21      9.13 o 
   0  16   9      576.61      417.48    276.34 o 
   1  16   9       54.23       47.53     19.83 o 
   2  16   9      254.27      208.72     66.93 o 
   3  16   9        7.29       20.08     10.08 o 
   4  16   9        7.36       29.37     10.80 o 
   5  16   9       26.71       57.70     27.46 o 
   6  16   9      150.48      150.12     14.11 o 
   7  16   9       80.26       85.61     11.21 o 
   8  16   9       24.69       21.97     11.92 o 
   9  16   9       27.77       15.80     11.54 o 
  10  16   9      188.47      177.44     14.57 o 
  -2  17   9       64.72        6.98      7.43 o 
   1  17   9      547.72      556.28     27.43 o 
   2  17   9        0.17        5.59      9.58 o 
   3  17   9      138.02      156.82     12.25 o 
   4  17   9      181.47      191.95     12.33 o 
   5  17   9      690.74      778.46     19.20 o 
   6  17   9        2.44       36.48     12.70 o 
   7  17   9       88.46       59.88     11.09 o 
   8  17   9       17.88        7.30     14.30 o 
   9  17   9       13.19       10.87     16.67 o 
   3  18   9       85.45       37.54     39.08 o 
   4  18   9        7.79       39.69      9.66 o 
   5  18   9      178.40      183.84     11.95 o 
   6  18   9      838.03      936.57     35.70 o 
  -3 -11  10      369.39      341.83     25.80 o 
  -2 -11  10      117.76       67.46     12.67 o 
  -1 -11  10       27.64        3.83     13.34 o 
  -5 -10  10      336.56      311.63     88.78 o 
  -4 -10  10      368.00      302.57     22.98 o 
  -3 -10  10        0.05       10.25     19.55 o 
  -2 -10  10      989.32      971.31     34.74 o 
  -1 -10  10        0.08       -0.56     21.34 o 
   0 -10  10      196.28      182.80     17.01 o 
   2 -10  10      491.24      159.09     14.81 o 
   3 -10  10        0.01        7.43      8.79 o 
  -7  -9  10      298.44      265.08     25.35 o 
  -6  -9  10       35.75       12.43     13.35 o 
  -5  -9  10       17.89       19.41     12.49 o 
  -4  -9  10      843.37      800.66     63.94 o 
  -3  -9  10      670.24      639.33     20.10 o 
  -2  -9  10       11.21       31.71     19.88 o 
  -1  -9  10       93.97      138.76     15.43 o 
   0  -9  10      199.03      136.62     37.48 o 
   1  -9  10      217.58       95.48     37.34 o 
   2  -9  10      102.71       44.54     11.54 o 
   3  -9  10       16.20       29.06     14.81 o 
   4  -9  10       91.78       75.35     17.57 o 
   5  -9  10      313.58      377.37     29.79 o 
  -7  -8  10        9.98       13.88     13.43 o 
  -6  -8  10       26.87       31.67     22.30 o 
  -5  -8  10      589.74      597.32     52.82 o 
  -4  -8  10       27.16       20.68     13.04 o 
  -3  -8  10     2181.59     2285.83     64.46 o 
  -2  -8  10        6.25       17.08     35.98 o 
  -1  -8  10       36.90       42.69     17.68 o 
   0  -8  10      795.00      490.78    279.54 o 
   1  -8  10       51.40        4.69      9.48 o 
   2  -8  10      176.11      161.12     17.40 o 
   3  -8  10      353.02      429.12     25.57 o 
   4  -8  10       73.77       72.36     16.16 o 
   5  -8  10      117.03      119.55     18.58 o 
   6  -8  10        2.15       85.14     19.20 o 
  -8  -7  10        1.72      -28.83     28.83 o 
  -7  -7  10       10.08       28.66     20.22 o 
  -6  -7  10      112.71       89.71     20.67 o 
  -5  -7  10      539.78      461.44     27.65 o 
  -4  -7  10      761.55      840.12     78.67 o 
  -3  -7  10        6.59       -9.41     19.71 o 
  -2  -7  10      130.40      146.51     12.78 o 
  -1  -7  10      242.54      217.02     13.35 o 
   0  -7  10       60.33       53.17      9.28 o 
   1  -7  10      825.57      933.38     41.75 o 
   2  -7  10      164.12      126.24     25.03 o 
   3  -7  10      169.15      162.63     20.28 o 
   4  -7  10      131.88      150.36     18.75 o 
   5  -7  10       13.06       40.66     17.96 o 
   7  -7  10      268.47      304.66     27.31 o 
  -8  -6  10       25.49       -7.88     30.41 o 
  -7  -6  10      167.06      148.50     26.02 o 
  -6  -6  10      289.38      234.66     25.29 o 
  -5  -6  10       14.52      -14.98     22.41 o 
  -4  -6  10      526.63      519.22     26.81 o 
  -3  -6  10        0.42      -27.65     27.65 o 
  -2  -6  10       26.71        8.05     23.87 o 
  -1  -6  10      767.66      758.76     63.21 o 
   0  -6  10      305.61      264.97     15.63 o 
   1  -6  10        8.90       21.21     21.26 o 
   2  -6  10      157.76      208.08     19.20 o 
   3  -6  10      136.65      138.82     15.66 o 
   4  -6  10       20.30      -13.79     18.41 o 
   5  -6  10       84.81      100.30     15.99 o 
   6  -6  10       36.29       57.10     19.55 o 
   7  -6  10        5.60       37.68     21.18 o 
  -8  -5  10       92.25       89.71     23.71 o 
  -7  -5  10      112.21      145.07     26.30 o 
  -6  -5  10      100.40      125.92     17.46 o 
  -5  -5  10      246.51      274.53     23.65 o 
  -4  -5  10      211.00      203.52     26.19 o 
  -3  -5  10      233.12      185.27     23.09 o 
  -2  -5  10     1013.98     1082.59     30.92 o 
  -1  -5  10      188.14      230.21     15.07 o 
   0  -5  10     4167.22     4497.91     36.34 o 
   1  -5  10      511.08      578.93     71.41 o 
   2  -5  10        2.90       10.36      7.73 o 
   3  -5  10      138.53      164.93     36.38 o 
   4  -5  10      200.20      141.35     17.12 o 
   5  -5  10        1.04       24.27     15.88 o 
   6  -5  10      263.26      407.94     30.01 o 
   7  -5  10       92.41      104.75     21.57 o 
   8  -5  10        3.94        9.18     22.02 o 
  -9  -4  10      173.64      192.31     25.35 o 
  -8  -4  10      153.13      166.86     22.64 o 
  -7  -4  10      314.54      293.18     26.64 o 
  -6  -4  10       90.36      114.14     21.63 o 
  -5  -4  10        1.21       21.91     19.42 o 
  -4  -4  10      125.12      174.40     17.68 o 
  -3  -4  10       37.80       12.16     15.71 o 
  -2  -4  10      621.00      559.76     24.38 o 
  -1  -4  10      853.32      850.58     28.38 o 
   0  -4  10      120.21      150.30     18.13 o 
   1  -4  10       43.86       75.97     15.91 o 
   2  -4  10        5.96       16.15      8.47 o 
   3  -4  10       34.19       43.73      6.45 o 
   4  -4  10      604.34      647.90     27.93 o 
   5  -4  10      438.58      410.25     22.02 o 
   6  -4  10        0.46       -6.76     28.33 o 
   7  -4  10      270.65      358.27     26.86 o 
   8  -4  10      136.77      189.55     27.03 o 
   9  -4  10       51.10       72.36     23.03 o 
  -9  -3  10      301.83      248.97     27.76 o 
  -8  -3  10      437.60      425.68     29.39 o 
  -7  -3  10        0.50        8.68     23.48 o 
  -6  -3  10      244.38      270.42     20.56 o 
  -5  -3  10       23.78       45.11     20.56 o 
  -4  -3  10       43.21        9.01     19.25 o 
  -3  -3  10      144.86      129.58     14.98 o 
  -2  -3  10       68.65       59.64     18.75 o 
  -1  -3  10     1436.51     1447.22     32.16 o 
   0  -3  10      200.93      207.29     21.40 o 
   1  -3  10        0.41       28.44     18.58 o 
   2  -3  10     2216.63     2227.99     34.46 o 
   3  -3  10      417.78      411.23     10.35 o 
   4  -3  10      278.75      369.59     15.04 o 
   5  -3  10       17.10        6.50     21.40 o 
   6  -3  10      589.91      626.21     26.36 o 
   7  -3  10       36.46       43.48     22.41 o 
   8  -3  10       90.07       76.59     16.73 o 
   9  -3  10        1.05      -31.48     31.48 o 
  -9  -2  10       22.49       13.97     22.24 o 
  -8  -2  10     1014.93     1008.59     35.59 o 
  -7  -2  10        1.48        8.05     24.32 o 
  -6  -2  10        2.21       68.25     22.02 o 
  -5  -2  10       74.16       80.81     15.83 o 
  -4  -2  10       84.16       91.68     16.89 o 
  -3  -2  10      214.59      202.62     17.85 o 
  -2  -2  10     1713.74     1788.89     36.95 o 
  -1  -2  10     1810.75     1888.17     33.00 o 
   0  -2  10       60.36       70.68     12.67 o 
   1  -2  10      113.92      134.76     12.33 o 
   2  -2  10      247.03      311.40     15.04 o 
   3  -2  10      129.67      125.54      6.98 o 
   4  -2  10      888.11      916.74     22.13 o 
   5  -2  10        0.45       16.82     15.32 o 
   6  -2  10       20.37       13.29     16.61 o 
   7  -2  10        0.54      -21.18     24.04 o 
   8  -2  10        1.79       11.32     22.08 o 
   9  -2  10      116.71       91.90     17.29 o 
  10  -2  10      616.38      517.25     26.13 o 
  -8  -1  10      375.55      386.43     30.98 o 
  -7  -1  10      296.24      312.04     26.08 o 
  -6  -1  10      174.93      144.05     17.96 o 
  -5  -1  10       15.18       16.16     21.63 o 
  -4  -1  10       87.20       38.97     19.71 o 
  -3  -1  10       94.70      139.43     18.92 o 
  -2  -1  10        5.68       61.44     20.84 o 
  -1  -1  10      804.45      787.33     25.18 o 
   0  -1  10        3.99       17.91     15.32 o 
   1  -1  10      280.49      287.32     16.39 o 
   2  -1  10      648.53      621.59     20.22 o 
   3  -1  10      325.20      408.27      9.45 o 
   5  -1  10      600.86      676.33     20.39 o 
   6  -1  10       61.76      106.77     10.42 o 
   7  -1  10       79.14       82.84     19.94 o 
   8  -1  10      426.53      376.92     24.16 o 
   9  -1  10      430.53      494.22     30.07 o 
  10  -1  10      252.81      256.67     18.01 o 
 -10   0  10       24.32       34.69     22.36 o 
  -9   0  10      378.67      369.48     29.28 o 
  -8   0  10      112.53       87.29     17.29 o 
  -7   0  10      264.51      210.28     18.92 o 
  -6   0  10        6.12        4.28     21.23 o 
  -5   0  10       25.68       56.43     20.95 o 
  -4   0  10      169.68      152.83     15.60 o 
  -3   0  10     1574.51     1761.29     38.46 o 
  -2   0  10       68.45       59.58      5.06 o 
  -1   0  10      874.04      788.62     28.38 o 
   0   0  10       72.52       62.79     12.61 o 
   1   0  10     1886.94     1883.21     32.33 o 
   2   0  10      376.09      432.72     22.92 o 
   3   0  10      111.24      117.70     15.21 o 
   4   0  10        0.22       27.09     14.70 o 
   5   0  10      824.15      783.84     22.58 o 
   6   0  10       15.97        5.82      8.28 o 
   7   0  10       11.92       61.78     22.13 o 
   8   0  10       35.82       62.17     21.34 o 
   9   0  10      342.57      384.28     18.13 o 
  10   0  10       22.53       18.52     14.36 o 
  11   0  10       97.95       97.06     26.41 o 
 -10   1  10       65.10       86.16     21.96 o 
  -9   1  10      164.49      176.77     27.26 o 
  -8   1  10      589.59      646.32     29.06 o 
  -7   1  10       60.58       81.72     22.36 o 
  -6   1  10       43.40       57.33     22.98 o 
  -5   1  10      299.98      275.49     21.01 o 
  -4   1  10       88.79       71.69     25.57 o 
  -3   1  10       60.78       32.07     23.68 o 
  -2   1  10     1339.67     1489.16    101.53 o 
  -1   1  10       77.12       80.12     27.03 o 
   0   1  10     1131.65      965.85     24.77 o 
   1   1  10      335.09      355.01     19.48 o 
   3   1  10       49.08       28.10     18.02 o 
   4   1  10      827.97      818.36     24.16 o 
   5   1  10      117.25      171.31     14.25 o 
   6   1  10       30.16       48.15     13.06 o 
   7   1  10      727.66      728.26     29.96 o 
   8   1  10      110.04      109.93     17.85 o 
   9   1  10       24.16       16.67     14.71 o 
  10   1  10      310.53      269.10     17.69 o 
  11   1  10      154.44      173.58     15.76 o 
 -10   2  10      841.04      837.26     44.26 o 
  -9   2  10      134.33      151.54     21.68 o 
  -8   2  10       76.06       51.39     12.02 o 
  -7   2  10       14.49       26.47     21.96 o 
  -6   2  10      668.07      726.12     34.29 o 
  -5   2  10      265.11      274.81     22.64 o 
  -4   2  10     1446.39     1315.34     31.65 o 
  -3   2  10        0.72        5.27      4.79 o 
  -2   2  10      983.52      982.53     45.16 o 
  -1   2  10      344.76      344.29     34.52 o 
   0   2  10      161.76      155.90      8.10 o 
   1   2  10        0.02       49.90     14.93 o 
   2   2  10     3004.42     3388.55     42.80 o 
   3   2  10       42.72       30.01     19.14 o 
   4   2  10       63.28       78.56     10.53 o 
   5   2  10      331.76      350.67     20.73 o 
   6   2  10      146.61      159.21     12.89 o 
   7   2  10     2137.76     2079.86     41.11 o 
   8   2  10      597.34      555.73     17.31 o 
   9   2  10       46.36       49.80     15.64 o 
  10   2  10      404.41      429.92     46.77 o 
  11   2  10        0.37      -18.73     18.73 o 
  12   2  10       79.48       87.68     16.33 o 
 -10   3  10       36.84       31.13     12.61 o 
  -9   3  10      269.03      278.91     18.28 o 
  -8   3  10      141.57      138.97     44.69 o 
  -7   3  10      195.26      223.34     36.04 o 
  -6   3  10      808.57      867.91     42.07 o 
  -5   3  10      184.43      165.90     15.77 o 
  -4   3  10        4.19        2.59     38.46 o 
  -3   3  10      735.06      684.49     12.69 o 
  -2   3  10        9.97       32.27      9.31 o 
  -1   3  10      926.55      953.86     32.24 o 
   0   3  10      530.85      650.91     13.41 o 
   1   3  10      105.04       82.64     12.58 o 
   2   3  10     2297.64     2263.39     34.74 o 
   3   3  10     1892.04     2013.30     35.76 o 
   4   3  10      781.59      840.66     26.30 o 
   5   3  10       13.97      -21.79     21.79 o 
   6   3  10      339.81      355.02     44.69 o 
   7   3  10      167.65      187.64     19.25 o 
   8   3  10       20.56       45.23     14.83 o 
   9   3  10      239.30      188.36     25.80 o 
  10   3  10       21.06       28.90     14.15 o 
  11   3  10      421.20      398.65     23.48 o 
  12   3  10      152.38      103.76     27.90 o 
 -10   4  10       48.82       31.52     10.70 o 
  -9   4  10       34.10       13.63      9.87 o 
  -8   4  10       41.08       77.60     37.45 o 
  -7   4  10      141.03      124.07     14.52 o 
  -6   4  10      218.93      225.27     32.27 o 
  -5   4  10      394.19      401.57     20.73 o 
  -4   4  10        0.79       -5.39     14.62 o 
  -3   4  10        1.93       10.59     20.84 o 
  -2   4  10       77.52       41.94     11.97 o 
  -1   4  10      107.96      100.83     18.33 o 
   0   4  10       86.22      100.42      9.10 o 
   1   4  10     5180.16     5449.06    179.19 o 
   2   4  10      239.85      206.19     24.89 o 
   3   4  10     1181.40     1239.87     31.93 o 
   4   4  10        9.17       17.91     15.63 o 
   5   4  10      657.65      692.74     19.53 o 
   6   4  10      371.10      363.17     15.80 o 
   7   4  10     1003.98     1000.48     31.65 o 
   8   4  10        0.88       23.09     19.34 o 
   9   4  10     1010.71     1006.13     24.62 o 
  10   4  10       73.35       40.32     16.92 o 
  11   4  10      106.55       86.93     32.50 o 
  12   4  10       39.55       37.34     15.41 o 
 -10   5  10      193.52      224.52     23.54 o 
  -9   5  10        6.69       40.32     12.59 o 
  -8   5  10        4.54       28.96     16.58 o 
  -7   5  10      369.92      404.22     40.12 o 
  -6   5  10     1237.27     1379.32     25.38 o 
  -5   5  10       10.95       20.72     11.09 o 
  -4   5  10      776.41      679.38     17.96 o 
  -3   5  10      256.06      317.61     12.25 o 
  -2   5  10        2.01        9.80     10.93 o 
  -1   5  10      605.37      592.50     25.27 o 
   0   5  10      895.69      951.41     63.82 o 
   1   5  10      853.87      826.75     16.66 o 
   2   5  10     1505.82     1594.79     32.72 o 
   3   5  10        1.05       10.08      9.74 o 
   4   5  10       98.94      107.90      9.43 o 
   5   5  10     1190.63     1335.89     22.47 o 
   6   5  10      132.24      149.60     11.99 o 
   7   5  10        1.17        1.24     20.84 o 
   8   5  10     1170.01     1101.66     24.32 o 
   9   5  10       15.40      -10.37     68.08 o 
  10   5  10      865.18      869.87     32.10 o 
  11   5  10      431.28      409.21     18.85 o 
  12   5  10      191.97      147.16     12.66 o 
  13   5  10      315.48      288.73     23.20 o 
 -10   6  10        1.70       24.66     16.73 o 
  -9   6  10        5.37       15.89     13.57 o 
  -8   6  10       55.42       62.45     13.56 o 
  -7   6  10        7.91       27.48     13.46 o 
  -6   6  10      723.32      699.38     42.44 o 
  -5   6  10      320.90      349.79     37.59 o 
  -4   6  10      588.94      556.69     15.71 o 
  -3   6  10        0.97       31.25     10.14 o 
  -2   6  10      279.54      274.54     11.77 o 
  -1   6  10        2.82       24.06     10.07 o 
   0   6  10     3484.91     3337.39     63.41 o 
   1   6  10       31.88       47.45     10.22 o 
   2   6  10      953.90      956.04     13.02 o 
   3   6  10      151.51      195.26     10.81 o 
   4   6  10      831.58      794.73     14.59 o 
   5   6  10      998.79      932.56     17.58 o 
   6   6  10     2558.37     2491.81     29.38 o 
   7   6  10       58.44       41.33     20.22 o 
   8   6  10      710.36      690.59     30.57 o 
   9   6  10       19.68       38.48     12.55 o 
  10   6  10      126.29      127.13     18.50 o 
  11   6  10       21.85       17.93     47.19 o 
  12   6  10      553.84      502.52     29.06 o 
  -9   7  10       57.90       91.12     14.93 o 
  -8   7  10       65.65       69.83     14.18 o 
  -7   7  10      481.57      469.24     17.50 o 
  -6   7  10      195.46      207.07     26.05 o 
  -5   7  10       32.32       42.04     12.04 o 
  -4   7  10       58.79       85.69     18.55 o 
  -3   7  10      511.32      555.12     22.40 o 
  -2   7  10      445.56      462.48     15.60 o 
  -1   7  10       49.96       29.55     10.87 o 
   0   7  10       13.46       21.12      9.40 o 
   1   7  10      235.13      231.68      8.62 o 
   2   7  10        5.27       11.48      8.49 o 
   3   7  10       25.32       16.62     23.02 o 
   4   7  10     1259.97     1322.08     47.01 o 
   5   7  10      496.19      497.25     21.76 o 
   6   7  10      636.58      638.70     33.65 o 
   7   7  10      260.98      262.53     17.20 o 
   8   7  10       27.52       37.97     14.03 o 
   9   7  10      131.02      126.92     13.57 o 
  10   7  10      866.09      816.07     18.47 o 
  11   7  10      190.19      167.65     12.12 o 
  12   7  10     1470.44     1469.87     25.68 o 
  13   7  10      120.76      117.13     20.61 o 
  -9   8  10       48.61       69.21     13.57 o 
  -8   8  10       30.05       56.30     13.02 o 
  -7   8  10      209.60      182.20     11.86 o 
  -6   8  10      260.83      235.32     12.42 o 
  -5   8  10       60.65       71.73     10.31 o 
  -4   8  10        6.34       29.56     17.01 o 
  -3   8  10     1160.51     1208.37     52.87 o 
  -2   8  10       37.59       42.64     12.19 o 
  -1   8  10      316.11      235.82     10.19 o 
   0   8  10        3.72        3.62      5.85 o 
   1   8  10      190.16      195.57      7.92 o 
   2   8  10       91.29       75.23      5.78 o 
   3   8  10      223.91      216.72      9.48 o 
   4   8  10     1187.06     1176.70     42.16 o 
   5   8  10     1620.64     1817.28     74.72 o 
   6   8  10       73.29       75.26      6.25 o 
   7   8  10       51.53       71.90     14.03 o 
   8   8  10      346.32      317.45     14.73 o 
   9   8  10      148.09      128.28      9.93 o 
  10   8  10        3.49       12.02     13.93 o 
  11   8  10      586.24      555.97     16.18 o 
  12   8  10        2.19        8.50     19.62 o 
  13   8  10      287.97      175.99     18.36 o 
  -8   9  10      209.17      227.34     21.68 o 
  -7   9  10       17.07       22.10     11.72 o 
  -6   9  10      584.32      554.47     69.01 o 
  -5   9  10       11.60       13.86     12.00 o 
  -4   9  10        8.98       15.41     28.16 o 
  -3   9  10       70.40       72.65      7.55 o 
  -2   9  10     1275.75     1201.92     17.37 o 
  -1   9  10      182.04      132.78     10.37 o 
   0   9  10     1774.39     1708.72     58.14 o 
   1   9  10       14.85       32.65      7.14 o 
   2   9  10      125.20      134.81      7.40 o 
   3   9  10      260.21      230.50     20.29 o 
   4   9  10      652.00      633.89     16.98 o 
   5   9  10      370.46      394.18     10.39 o 
   6   9  10       63.31       71.83     10.41 o 
   7   9  10      124.30      122.87     23.05 o 
   8   9  10      427.51      536.06     45.73 o 
   9   9  10      280.63      256.33     24.08 o 
  10   9  10      205.72      224.63     12.56 o 
  11   9  10      306.56      284.14     12.97 o 
  12   9  10       96.05      119.37     33.34 o 
  13   9  10       41.27       55.02     18.07 o 
  -7  10  10      316.32      251.27    132.14 o 
  -6  10  10      157.38      200.73     18.44 o 
  -5  10  10       96.56      113.30     12.22 o 
  -4  10  10      426.56      473.66     14.93 o 
  -3  10  10       17.56       43.92     14.62 o 
  -2  10  10      403.85      495.58     12.39 o 
  -1  10  10        3.80       -7.69     23.51 o 
   0  10  10      799.36      573.52    185.33 o 
   1  10  10        4.34       23.56      9.66 o 
   2  10  10       33.41       26.27      8.57 o 
   3  10  10      199.10      172.63     20.75 o 
   4  10  10      660.08      668.02     18.25 o 
   5  10  10      234.07      240.60      9.55 o 
   6  10  10        2.50       -1.25      8.89 o 
   7  10  10      189.83      176.15     16.98 o 
   8  10  10      445.74      493.73     20.32 o 
   9  10  10        1.48        9.81      5.59 o 
  10  10  10      165.44      172.17     11.21 o 
  11  10  10      250.22      252.79     22.95 o 
  12  10  10      379.60      464.08     33.73 o 
  -7  11  10      654.76      754.38     35.31 o 
  -6  11  10        6.64        8.12     17.57 o 
  -5  11  10       90.82       93.04     11.80 o 
  -4  11  10      366.39      312.88     13.32 o 
  -3  11  10      668.13      705.34     18.82 o 
  -2  11  10      254.13      255.29     20.71 o 
  -1  11  10      414.32      478.55     23.93 o 
   0  11  10      436.46      310.29     88.76 o 
   1  11  10       51.26      101.98      6.12 o 
   2  11  10      667.32      664.12     14.70 o 
   3  11  10      718.24      744.34     12.09 o 
   4  11  10       68.34       60.35      6.42 o 
   5  11  10      176.04      173.17     10.65 o 
   6  11  10       11.65       15.96      9.75 o 
   7  11  10       84.35      113.37     14.69 o 
   8  11  10       67.67       72.13      6.78 o 
   9  11  10       67.14       75.24      9.71 o 
  10  11  10        9.37      -16.56     20.57 o 
  11  11  10       57.50       34.52     18.24 o 
  12  11  10       46.37       31.09     20.11 o 
  -6  12  10       52.33      105.87     21.68 o 
  -5  12  10      389.44      289.42    165.12 o 
  -4  12  10        3.32        3.28     11.85 o 
  -3  12  10      913.92     1031.39     21.55 o 
  -2  12  10       85.09       81.80      7.75 o 
  -1  12  10       12.89       22.67     24.07 o 
   0  12  10      234.01      125.53     43.26 o 
   1  12  10      312.97      195.71     42.12 o 
   2  12  10      277.32      265.89      9.57 o 
   3  12  10      577.12      541.69     11.82 o 
   4  12  10     1195.07     1234.47     22.20 o 
   5  12  10       24.80       55.08      9.25 o 
   6  12  10      146.55      139.78      8.54 o 
   7  12  10      629.26      623.09     14.47 o 
   8  12  10      228.97      237.29     18.84 o 
   9  12  10      206.76      132.33     51.50 o 
  10  12  10       15.50       33.85     15.14 o 
  11  12  10        7.27       28.44     15.49 o 
  12  12  10        1.49      -28.10     28.10 o 
  -5  13  10      517.94      551.49     29.11 o 
  -4  13  10      741.11      552.99    264.73 o 
  -3  13  10      161.85      117.42     32.66 o 
  -2  13  10      640.03      701.39     17.89 o 
  -1  13  10       90.84       75.50      7.31 o 
   0  13  10        1.87      -23.03     23.03 o 
   1  13  10      401.39      390.98     93.01 o 
   2  13  10      334.37      314.36     10.32 o 
   3  13  10      407.18      398.46     10.92 o 
   4  13  10      891.91      816.09     17.32 o 
   5  13  10        1.92       14.99     14.71 o 
   6  13  10       45.15       72.89     14.74 o 
   7  13  10       95.75       75.13      7.24 o 
   8  13  10      737.09      807.69     17.40 o 
   9  13  10       20.88        5.17     11.36 o 
  10  13  10      136.90      110.94     39.65 o 
  11  13  10        1.40       -6.36     30.46 o 
  12  13  10       15.27       36.38     18.24 o 
  -5  14  10        5.56       -7.88     24.10 o 
  -4  14  10      922.42      955.37     37.40 o 
  -3  14  10      211.01      138.25     89.43 o 
  -2  14  10       79.48       35.39     28.61 o 
  -1  14  10       31.12       28.30     14.73 o 
   0  14  10      420.63      391.37     46.62 o 
   1  14  10        0.17       15.87      9.54 o 
   2  14  10     1013.36      890.27    184.16 o 
   3  14  10        0.48        4.54      8.01 o 
   4  14  10      128.70      205.93     13.91 o 
   5  14  10       22.87       39.03     10.08 o 
   6  14  10      641.73      592.25     15.28 o 
   7  14  10       69.17       76.54     10.75 o 
   8  14  10     1108.49     1158.22     64.90 o 
   9  14  10       73.45       68.34     12.49 o 
  10  14  10       32.84       20.44     11.93 o 
  11  14  10        0.09      -18.13     30.24 o 
  -4  15  10        8.33       14.98     14.87 o 
  -3  15  10      110.13       86.16     17.18 o 
  -2  15  10      192.26      228.13     25.29 o 
  -1  15  10        7.76       24.65     12.86 o 
   0  15  10     1032.51     1117.48     23.62 o 
   1  15  10      333.25      286.59     20.61 o 
   2  15  10       35.55       22.01      7.82 o 
   3  15  10      177.95      194.64     13.69 o 
   4  15  10       31.63       19.40     10.42 o 
   5  15  10      194.74      166.87      8.97 o 
   6  15  10      484.65      429.28     15.49 o 
   7  15  10     1512.45     1534.04     41.98 o 
   8  15  10       56.10       69.05      8.90 o 
   9  15  10      338.05      346.24     28.30 o 
  10  15  10      141.09      127.79     23.73 o 
  -3  16  10        2.64        2.47     13.01 o 
   0  16  10       12.21       14.05      6.47 o 
   1  16  10      289.55      329.19     14.84 o 
   2  16  10       89.42       56.02     15.16 o 
   3  16  10       10.43        3.12     10.60 o 
   4  16  10        2.38       20.12     11.64 o 
   5  16  10       34.47       37.93     11.51 o 
   6  16  10      165.25      184.49     15.68 o 
   7  16  10      560.53      498.01     18.49 o 
   8  16  10       63.58       37.16      8.23 o 
   9  16  10       30.83       46.73     10.16 o 
   1  17  10       31.07       36.83     18.75 o 
   2  17  10        0.70        3.16     18.07 o 
   3  17  10       23.98       20.80      7.20 o 
   4  17  10       34.75       35.39     18.85 o 
   5  17  10      545.30      634.06     40.83 o 
   6  17  10      275.96      282.08     21.72 o 
   7  17  10        0.67       36.93     10.26 o 
   8  17  10      124.76      154.65     12.05 o 
   9  17  10      584.62      814.03     25.18 o 
   4  18  10      234.20      194.51     73.83 o 
   5  18  10       40.14       34.94     23.23 o 
   6  18  10      276.18      284.67     24.10 o 
   7  18  10       57.73       96.97     26.58 o 
  -3 -10  11      265.85      300.05     28.44 o 
  -2 -10  11       75.23       54.06     17.01 o 
  -1 -10  11      208.31      214.44     21.91 o 
  -5  -9  11       77.80       62.48     18.38 o 
  -4  -9  11        0.15        4.58     14.11 o 
  -3  -9  11      157.87      123.61     15.94 o 
  -2  -9  11      111.24      114.31     17.62 o 
  -1  -9  11       24.33       -6.81     22.08 o 
   0  -9  11        2.49       27.59     12.61 o 
   1  -9  11       16.44        7.77      7.94 o 
   2  -9  11       19.29       -4.39     12.22 o 
   3  -9  11      174.83      100.13     12.72 o 
   4  -9  11      268.24      302.91     23.93 o 
  -6  -8  11      837.18      897.94     26.24 o 
  -5  -8  11       69.93       55.59     12.80 o 
  -4  -8  11      291.53      301.78     60.85 o 
  -3  -8  11        0.92        2.81     17.23 o 
  -2  -8  11      309.64      285.84     24.77 o 
  -1  -8  11        8.13      -16.44     21.46 o 
   0  -8  11        0.66       13.04      6.27 o 
   1  -8  11      312.48      168.38     15.60 o 
   2  -8  11      385.61      254.77     17.85 o 
   3  -8  11       32.29       42.35     17.40 o 
   4  -8  11       37.66      -25.68     25.68 o 
   5  -8  11       28.37       11.26     18.69 o 
  -7  -7  11       16.31       32.55     19.14 o 
  -6  -7  11      370.45      244.91     23.48 o 
  -5  -7  11      219.62      213.49     22.36 o 
  -4  -7  11       95.49       86.19     13.34 o 
  -3  -7  11      250.98      252.36     15.25 o 
  -2  -7  11       19.49       26.12     12.09 o 
  -1  -7  11       24.63       35.17     10.04 o 
   0  -7  11      492.43      503.84     22.24 o 
   1  -7  11       15.35       38.73      8.86 o 
   2  -7  11      796.92      921.81     29.39 o 
   3  -7  11      963.80     1001.56     31.71 o 
   4  -7  11       34.15       -9.24     28.04 o 
   5  -7  11       24.81        8.96     17.34 o 
   6  -7  11      370.93      393.75     30.92 o 
  -7  -6  11       18.32       22.08     20.56 o 
  -6  -6  11      190.00      190.62     23.14 o 
  -5  -6  11      969.23      900.87     35.76 o 
  -4  -6  11      375.71      437.39     24.49 o 
  -3  -6  11      109.53      145.12     18.13 o 
  -2  -6  11        7.05       17.34     13.13 o 
  -1  -6  11       77.15       56.94     11.38 o 
   0  -6  11      346.51      359.47     39.05 o 
   1  -6  11      649.66      731.35     26.19 o 
   2  -6  11        1.85       19.94     15.83 o 
   3  -6  11        2.41       25.68     13.34 o 
   4  -6  11       49.82       89.82     19.55 o 
   5  -6  11       21.79       15.88     18.92 o 
   6  -6  11      145.62      141.68     21.12 o 
   7  -6  11      632.15      775.50     37.40 o 
  -8  -5  11        0.81       25.57     22.19 o 
  -7  -5  11       94.79       89.60     17.74 o 
  -6  -5  11       21.48       23.42     21.57 o 
  -5  -5  11      146.54      195.64     21.85 o 
  -4  -5  11      181.65      161.12     22.41 o 
  -3  -5  11      583.33      623.12     28.66 o 
  -2  -5  11       15.66      -13.12     28.10 o 
  -1  -5  11      555.12      610.29     29.34 o 
   0  -5  11       34.36       35.70     10.57 o 
   1  -5  11      204.05      225.02     36.41 o 
   2  -5  11        1.17        4.48      6.79 o 
   3  -5  11        2.55       -7.99     20.67 o 
   4  -5  11      148.89      176.83     16.56 o 
   5  -5  11     1304.44     1392.71     40.94 o 
   6  -5  11        5.44      -17.68     27.20 o 
   7  -5  11      121.38      129.75     25.51 o 
  -8  -4  11        4.65       53.56     23.31 o 
  -7  -4  11      274.18      239.17     29.11 o 
  -6  -4  11       32.94       -3.66     31.20 o 
  -5  -4  11        1.93        7.04     19.09 o 
  -4  -4  11       18.86        7.32     18.52 o 
  -3  -4  11      980.16      868.99     29.22 o 
  -2  -4  11      248.01      250.54     22.24 o 
  -1  -4  11        9.67       -6.81     24.32 o 
   0  -4  11      628.75      651.65     34.29 o 
   1  -4  11       53.76       83.54     24.66 o 
   2  -4  11      367.16      397.60     12.25 o 
   3  -4  11       52.94       38.74     12.16 o 
   4  -4  11      144.13      185.67     23.99 o 
   5  -4  11      101.86      114.09     15.88 o 
   6  -4  11     1675.20     1910.12     46.46 o 
   7  -4  11       12.44       56.99     21.40 o 
   8  -4  11       24.01       31.88     20.73 o 
  -8  -3  11      563.07      651.90     33.68 o 
  -7  -3  11        0.82      -21.34     32.44 o 
  -6  -3  11      185.32      181.45     20.22 o 
  -5  -3  11        3.15       -0.11     25.35 o 
  -4  -3  11       14.28        2.19     19.66 o 
  -3  -3  11        8.70      -19.71     26.02 o 
  -2  -3  11     1076.03      953.18     30.75 o 
  -1  -3  11      491.96      615.06     33.56 o 
   0  -3  11      414.17      427.60     21.40 o 
   1  -3  11       81.84       61.21     10.25 o 
   2  -3  11      154.46      125.90      8.33 o 
   3  -3  11       84.87       84.47      7.09 o 
   4  -3  11      348.76      357.26     15.71 o 
   5  -3  11       53.75       29.06     17.79 o 
   6  -3  11       96.09       64.20     22.30 o 
   7  -3  11        4.79       38.69     22.24 o 
   8  -3  11       66.24       50.23     22.08 o 
  -8  -2  11      115.76       99.17     25.57 o 
  -7  -2  11      591.10      743.57     39.08 o 
  -6  -2  11      101.10       64.99     24.55 o 
  -5  -2  11       11.35       18.13     19.25 o 
  -4  -2  11       93.17      101.36     14.36 o 
  -3  -2  11       51.17       77.43     13.23 o 
  -2  -2  11        2.71      -25.51     25.51 o 
  -1  -2  11      157.50      140.95     13.74 o 
   0  -2  11     1159.37     1196.11     29.84 o 
   1  -2  11     1083.32     1073.40     27.03 o 
   2  -2  11      113.55      128.17      8.36 o 
   3  -2  11      248.78      215.83     11.35 o 
   4  -2  11      196.15      230.49     15.26 o 
   5  -2  11      472.22      515.72     53.62 o 
   6  -2  11       48.52       44.88     17.68 o 
   7  -2  11        1.90        6.36     21.12 o 
   8  -2  11     1024.97     1027.12     40.15 o 
   9  -2  11        3.06       37.96     21.06 o 
  -9  -1  11      982.91     1164.47     44.54 o 
  -8  -1  11      109.34       64.71     24.89 o 
  -7  -1  11      954.70      914.60     31.88 o 
  -6  -1  11      279.76      264.00     28.61 o 
  -5  -1  11        5.75       27.59     21.74 o 
  -4  -1  11      108.48       84.08     15.66 o 
  -3  -1  11       59.63       29.45     20.67 o 
  -2  -1  11      254.87      272.96     24.83 o 
  -1  -1  11      268.58      283.66     23.76 o 
   0  -1  11       87.26       82.95     18.30 o 
   1  -1  11      295.14      290.08     18.19 o 
   2  -1  11       56.48       80.69     15.49 o 
   3  -1  11      507.61      506.52     29.65 o 
   4  -1  11       10.98       -6.64     21.06 o 
   5  -1  11       44.78       42.86     14.42 o 
   6  -1  11       32.03       31.28     15.12 o 
   7  -1  11       28.28       16.05     17.23 o 
   8  -1  11       74.29      104.69     22.98 o 
   9  -1  11      800.58      834.19     36.44 o 
  10  -1  11       20.40       68.89     15.35 o 
  -8   0  11     1754.29     1845.54     50.79 o 
  -7   0  11      355.28      429.51     30.70 o 
  -6   0  11     1050.01     1074.65     37.17 o 
  -5   0  11      417.75      407.27     22.58 o 
  -4   0  11        3.00       37.96     23.48 o 
  -3   0  11       44.63       57.83     22.36 o 
  -2   0  11     1948.75     1329.30    537.43 o 
  -1   0  11       31.20       38.30     18.92 o 
   0   0  11      715.54      645.82     23.54 o 
   1   0  11      456.48      471.92     20.61 o 
   2   0  11      623.58      580.83     21.96 o 
   3   0  11      521.44      551.71     19.71 o 
   4   0  11      951.80      991.19     27.48 o 
   5   0  11       29.36       27.76     12.05 o 
   6   0  11      316.08      357.43     19.37 o 
   7   0  11        1.25       13.68     21.68 o 
   8   0  11       49.51       16.61     21.74 o 
   9   0  11        6.62       26.13     20.05 o 
  10   0  11        4.56       50.41     29.70 o 
  -9   1  11      141.77      155.82     24.89 o 
  -8   1  11      858.86      822.98     30.92 o 
  -7   1  11       31.97       57.72     22.64 o 
  -6   1  11       15.29      -16.16     28.33 o 
  -5   1  11      176.54      174.01     18.86 o 
  -4   1  11     1254.36     1323.78     37.62 o 
  -3   1  11      542.34      256.86    218.98 o 
  -2   1  11      347.57      292.14     49.81 o 
  -1   1  11     4211.51     4789.01    183.16 o 
   1   1  11      113.05      104.02     12.78 o 
   2   1  11        2.53       -7.32     19.66 o 
   3   1  11       13.89      -20.84     20.84 o 
   4   1  11     1082.59     1090.24     29.17 o 
   5   1  11      401.97      421.57     17.62 o 
   6   1  11      333.09      349.15     18.07 o 
   7   1  11        0.83      -15.26     26.13 o 
   8   1  11      504.09      537.74     33.34 o 
   9   1  11        0.15       28.97     15.75 o 
  10   1  11      300.67      274.46     26.13 o 
  11   1  11       87.77       63.43     14.51 o 
  -9   2  11     1086.20     1130.91     41.16 o 
  -8   2  11       41.16       72.36     22.02 o 
  -7   2  11      475.48      521.35     34.46 o 
  -6   2  11      457.71      513.70     28.27 o 
  -5   2  11      316.22      312.49     20.95 o 
  -4   2  11     2746.49     2759.91     49.39 o 
  -3   2  11      531.49      237.09    190.09 o 
  -2   2  11      381.63      398.56     46.06 o 
  -1   2  11       53.27       65.41     10.50 o 
   0   2  11       11.48       28.57      9.65 o 
   1   2  11      780.77      907.45     29.62 o 
   2   2  11      524.99      445.05     21.40 o 
   3   2  11       17.91       59.19     17.62 o 
   4   2  11      305.48      382.44     24.89 o 
   5   2  11      415.08      418.92     23.03 o 
   6   2  11      105.48      115.62     16.05 o 
   7   2  11        8.89       26.58     11.09 o 
   8   2  11       60.96       52.68     15.55 o 
   9   2  11      721.48      752.42     24.88 o 
  10   2  11        1.49       -2.00     38.41 o 
  11   2  11      147.86      170.26     14.96 o 
 -10   3  11       78.66       45.16     11.38 o 
  -9   3  11      407.74      413.68     20.88 o 
  -8   3  11      211.33      216.87     24.27 o 
  -7   3  11        0.60       37.28     18.58 o 
  -6   3  11       26.36       -0.62     27.59 o 
  -5   3  11     2394.48     2637.88     52.42 o 
  -4   3  11      810.80      788.00     32.89 o 
  -3   3  11      372.65      225.26     92.75 o 
  -2   3  11      128.64      119.58      9.09 o 
  -1   3  11      587.05      617.09     13.83 o 
   0   3  11      440.50      438.37     12.97 o 
   1   3  11     6360.13     6537.61    230.27 o 
   2   3  11      266.16      283.94     15.94 o 
   3   3  11     1022.77     1041.76     29.84 o 
   4   3  11      992.53      989.83     27.20 o 
   5   3  11      894.12      991.08     27.65 o 
   6   3  11      194.89      175.47     14.53 o 
   7   3  11     1129.33     1148.46     29.79 o 
   8   3  11       10.10      -18.68     18.68 o 
   9   3  11      175.73      176.25     14.70 o 
  10   3  11       17.87       21.09     20.50 o 
  11   3  11        0.95        9.67     49.11 o 
  12   3  11        8.53       31.76     15.49 o 
  -9   4  11        4.16        0.41     19.40 o 
  -8   4  11      566.47      671.10     22.95 o 
  -7   4  11      247.03      234.47     16.08 o 
  -6   4  11      200.66      176.72     25.23 o 
  -5   4  11     1185.49     1303.12     38.58 o 
  -3   4  11       70.84       43.92      6.74 o 
  -2   4  11      789.06      787.38     16.92 o 
  -1   4  11      529.57      592.57     15.38 o 
   0   4  11     1137.80     1273.31     42.04 o 
   1   4  11      307.22      292.28     11.02 o 
   2   4  11     6405.66     6487.50    366.30 o 
   3   4  11      139.16      181.45     15.60 o 
   4   4  11      114.58      137.13     13.62 o 
   5   4  11      437.71      372.49     14.91 o 
   6   4  11      280.90      305.21     16.14 o 
   7   4  11      879.86      904.36     22.77 o 
   8   4  11     1017.37     1007.24     22.93 o 
   9   4  11        0.64       24.01     13.81 o 
  10   4  11      252.02      212.35     39.70 o 
  11   4  11       63.32       44.66     13.98 o 
  12   4  11      104.86       98.16     24.10 o 
  -9   5  11      155.29      167.95     29.22 o 
  -8   5  11      146.46      163.17     18.55 o 
  -7   5  11      159.68      127.27     11.60 o 
  -6   5  11     1466.12     1294.46     94.61 o 
  -5   5  11      512.49      551.15     29.96 o 
  -4   5  11      947.63     1065.92     35.19 o 
  -3   5  11      452.82      382.59     11.23 o 
  -2   5  11     1908.83     2100.99     77.21 o 
  -1   5  11     1725.51     1858.52     96.12 o 
   0   5  11      353.16      347.63     34.85 o 
   1   5  11      210.35      228.60     19.49 o 
   2   5  11     1519.55     1534.17     17.21 o 
   3   5  11        0.33        6.64     14.67 o 
   4   5  11      270.98      283.89     11.94 o 
   5   5  11      296.77      247.19     23.79 o 
   6   5  11      313.07      298.79     14.15 o 
   7   5  11     1518.10     1633.09     57.04 o 
   8   5  11      197.12      250.54     21.18 o 
   9   5  11       13.56       -9.12     39.08 o 
  10   5  11       38.05       37.76     36.97 o 
  11   5  11       13.72       12.81     12.68 o 
  12   5  11      360.75      370.09     28.55 o 
  -9   6  11        1.58        4.12     10.41 o 
  -8   6  11      126.63      112.14     25.71 o 
  -7   6  11      238.81      175.17     32.89 o 
  -6   6  11      478.90      481.94     34.04 o 
  -5   6  11      462.71      446.38     28.47 o 
  -4   6  11       38.44       10.11      5.19 o 
  -3   6  11      394.81      337.83     11.96 o 
  -2   6  11       24.87       57.75     29.62 o 
  -1   6  11      380.33      352.75     13.54 o 
   0   6  11      136.63      146.64     11.60 o 
   1   6  11      494.57      489.65     15.55 o 
   2   6  11      244.25      292.19     13.33 o 
   3   6  11       11.09       10.18     10.12 o 
   4   6  11     3768.38     3998.77    131.38 o 
   5   6  11      359.66      323.62     10.42 o 
   6   6  11      262.35      265.78     12.35 o 
   7   6  11     2263.59     2248.43     67.97 o 
   8   6  11       48.83       29.22     21.63 o 
   9   6  11       27.34       48.71     17.57 o 
  10   6  11      351.22      293.10     20.05 o 
  11   6  11        7.90       25.85     15.51 o 
  12   6  11      126.36      170.13     26.30 o 
  -9   7  11        1.45      -22.41     22.41 o 
  -8   7  11        0.44        5.29     13.97 o 
  -7   7  11      590.23      592.36     19.64 o 
  -6   7  11        1.29       10.98     10.36 o 
  -5   7  11      278.73      297.32     46.37 o 
  -4   7  11      104.26       60.60     17.12 o 
  -3   7  11      185.16      183.37     13.09 o 
  -2   7  11     1001.25      896.40     17.82 o 
  -1   7  11       80.89      157.04     36.89 o 
   0   7  11       16.37       30.66      5.67 o 
   1   7  11      997.09     1022.99     14.31 o 
   2   7  11      579.56      613.90     14.93 o 
   3   7  11      812.07      925.11     43.41 o 
   4   7  11       36.17       36.94     10.72 o 
   5   7  11     2105.80     2257.24     24.09 o 
   6   7  11       18.73       37.71     11.51 o 
   7   7  11       19.15       25.78     18.59 o 
   8   7  11     1452.43     1435.85     28.41 o 
   9   7  11      255.39      294.95     12.79 o 
  10   7  11      222.03      236.63     14.31 o 
  11   7  11      355.87      385.98     24.59 o 
  12   7  11       57.19       33.05     13.68 o 
  -8   8  11      203.28      210.46     14.77 o 
  -7   8  11       46.16       49.94     12.03 o 
  -6   8  11      437.60      430.48     33.23 o 
  -5   8  11        5.83       15.59     29.25 o 
  -4   8  11        1.96       -2.16     14.66 o 
  -3   8  11       27.13       18.88     13.82 o 
  -2   8  11      892.30      882.80     59.78 o 
  -1   8  11       85.66       74.21      8.58 o 
   0   8  11      714.33      669.92     97.17 o 
   1   8  11        1.53       -9.32      9.32 o 
   2   8  11        3.94       10.86      9.33 o 
   3   8  11       76.58       82.43      6.95 o 
   4   8  11       55.91       71.18     16.57 o 
   5   8  11      557.56      549.22     24.58 o 
   6   8  11       73.81       81.56      9.81 o 
   7   8  11       50.15       60.28     10.38 o 
   8   8  11       13.58        6.30     13.51 o 
   9   8  11      107.99       97.67      8.64 o 
  10   8  11      793.42      829.74     19.95 o 
  11   8  11       32.82        8.63     22.76 o 
  12   8  11       89.49      110.67     14.97 o 
  -8   9  11       32.41       10.03     13.23 o 
  -7   9  11      261.58      305.96     16.70 o 
  -6   9  11        9.04       20.72     16.78 o 
  -5   9  11       19.83       35.99     21.88 o 
  -4   9  11        1.16       -0.62     37.00 o 
  -3   9  11      882.07      915.19     52.90 o 
  -2   9  11      223.73      282.39     15.10 o 
  -1   9  11      246.65      196.46     28.41 o 
   0   9  11      612.80      314.65    143.09 o 
   1   9  11      480.57      470.41     10.19 o 
   2   9  11      651.82      665.96     12.43 o 
   3   9  11      661.69      610.60     13.66 o 
   4   9  11      278.27      347.27     28.22 o 
   5   9  11       19.09        5.34     28.06 o 
   6   9  11      267.86      289.17     21.88 o 
   7   9  11       52.09       80.23     14.54 o 
   8   9  11       60.85       71.15     38.69 o 
   9   9  11        3.68       -5.17     19.59 o 
  10   9  11     1864.33     1810.47     71.60 o 
  11   9  11      115.35      114.42     10.97 o 
  12   9  11        4.92      -13.23     27.65 o 
  -7  10  11      851.98     1011.54     24.07 o 
  -6  10  11       58.78       72.10      9.72 o 
  -5  10  11      420.44      427.99     16.72 o 
  -4  10  11      176.62      169.12     22.98 o 
  -3  10  11      110.28      140.08     18.20 o 
  -2  10  11       16.96       15.01     11.54 o 
  -1  10  11      420.67      533.82     17.29 o 
   0  10  11        1.95        0.24     15.23 o 
   1  10  11      235.99      201.10      9.24 o 
   2  10  11      175.18      150.34     16.53 o 
   3  10  11       68.30       54.15      7.13 o 
   4  10  11      454.46      457.59     12.89 o 
   5  10  11     1110.62     1163.87     18.96 o 
   6  10  11       24.71       12.15      6.42 o 
   7  10  11      144.12      140.19      7.44 o 
   8  10  11        2.74      -17.37     21.26 o 
   9  10  11      125.24      172.12     10.27 o 
  10  10  11       20.27       22.10     10.31 o 
  11  10  11     1147.54     1192.52     42.30 o 
  12  10  11      171.66      130.14     14.31 o 
  -6  11  11      743.93      659.16     26.47 o 
  -5  11  11       71.38       74.12      9.07 o 
  -4  11  11       16.15       23.15     12.02 o 
  -3  11  11      384.62      426.99     20.46 o 
  -2  11  11      196.28      221.73     11.77 o 
  -1  11  11      313.70      345.02     42.10 o 
   0  11  11      222.95      107.67     39.00 o 
   1  11  11      275.94      162.56     59.86 o 
   2  11  11      724.48      724.79     13.52 o 
   3  11  11     1347.37     1384.53     18.06 o 
   4  11  11      112.48      108.90      8.40 o 
   5  11  11      773.52      802.60     13.40 o 
   6  11  11      593.09      567.97     11.83 o 
   7  11  11        1.24       15.74     13.95 o 
   8  11  11       37.97       62.00     15.35 o 
   9  11  11       72.43       48.35     13.59 o 
  10  11  11       19.95        9.32     22.69 o 
  11  11  11      112.89       78.14     11.48 o 
  12  11  11        4.57        2.25     20.84 o 
  -6  12  11       63.91       58.00     18.81 o 
  -5  12  11      192.02      160.65     88.75 o 
  -4  12  11      692.12      749.97     21.09 o 
  -3  12  11       68.72       76.12     16.98 o 
  -2  12  11      358.39      346.68     48.60 o 
  -1  12  11      104.43      117.95     13.23 o 
   0  12  11       16.01        3.03     11.36 o 
   1  12  11       61.07       -1.99     24.27 o 
   2  12  11      570.59      487.32     43.25 o 
   3  12  11      185.17      260.66     33.71 o 
   4  12  11     2127.38     2295.44     55.33 o 
   5  12  11       32.49       35.23      8.07 o 
   6  12  11      772.74      850.91     20.97 o 
   7  12  11      140.66      131.74      8.36 o 
   8  12  11      198.18      186.01     15.55 o 
   9  12  11       19.07       31.81     19.66 o 
  10  12  11      206.53      202.23     17.72 o 
  11  12  11        0.97       11.92     15.52 o 
  -5  13  11      178.39      179.25     28.78 o 
  -4  13  11     1059.99      806.59    366.81 o 
  -3  13  11      346.27      399.50     15.61 o 
  -2  13  11      235.68      258.74     38.55 o 
  -1  13  11       39.61       42.08     11.71 o 
   0  13  11        1.73       12.39     10.69 o 
   1  13  11       24.37       40.87     22.84 o 
   2  13  11      818.21      583.23    198.45 o 
   3  13  11      100.12       88.70      8.18 o 
   4  13  11      102.98      118.01     10.62 o 
   5  13  11        9.97       11.50      7.85 o 
   6  13  11      269.68      270.09     22.06 o 
   7  13  11        1.15       -2.78     22.04 o 
   8  13  11      582.38      593.15     52.01 o 
   9  13  11      265.59      262.60     19.05 o 
  10  13  11        5.11        6.25     17.03 o 
  11  13  11      255.25      240.35     23.26 o 
  -4  14  11        9.08      -19.37     23.87 o 
  -3  14  11      851.85      585.91    376.29 o 
  -2  14  11       78.52       89.87      9.62 o 
  -1  14  11       89.00       85.74     16.25 o 
   0  14  11       55.02       91.18     12.47 o 
   1  14  11      615.67      604.35     23.23 o 
   2  14  11       68.02       60.96     27.79 o 
   3  14  11     1322.80     1282.80     21.75 o 
   4  14  11       13.12       26.19      7.95 o 
   5  14  11      631.31      653.66     18.40 o 
   6  14  11      288.62      289.55     16.11 o 
   7  14  11      188.06      209.55     12.94 o 
   8  14  11      256.85      373.91     63.63 o 
   9  14  11      857.03      890.54     31.57 o 
  10  14  11       25.05        7.84     15.57 o 
  -4  15  11        0.39       12.27     15.15 o 
  -3  15  11      243.44      304.66     27.26 o 
  -2  15  11        0.38       -2.25     10.81 o 
  -1  15  11      170.76      159.28     18.02 o 
   0  15  11      120.16      108.01     12.95 o 
   1  15  11      268.42      268.29     29.73 o 
   2  15  11      988.67      912.52     30.92 o 
   3  15  11        9.49       19.79      7.85 o 
   4  15  11       57.05       38.96      8.10 o 
   5  15  11      225.36      199.47     24.17 o 
   6  15  11      201.76      236.44     36.70 o 
   7  15  11      715.60      730.50     16.94 o 
   8  15  11       71.47       84.90     13.34 o 
   9  15  11      558.22      567.51     70.42 o 
  10  15  11       25.29       24.27     17.96 o 
  -1  16  11      915.76      392.06     18.02 o 
   0  16  11      224.98      147.16    106.83 o 
   1  16  11       71.56       79.83     11.80 o 
   2  16  11      295.73      333.55     15.32 o 
   3  16  11        6.33       -7.33     20.58 o 
   4  16  11      618.40      641.20     28.22 o 
   5  16  11      344.34      323.34     20.53 o 
   6  16  11      388.10      394.50     13.71 o 
   7  16  11      506.51      540.95     15.39 o 
   8  16  11      213.23      239.19     17.60 o 
   9  16  11        1.31       -3.16     15.24 o 
   0  17  11      308.63      350.84     29.51 o 
   1  17  11      179.08       77.31     58.31 o 
   2  17  11       13.00       -3.27     28.49 o 
   3  17  11       32.43       32.55     23.31 o 
   4  17  11      445.76      351.17     99.79 o 
   5  17  11        8.57       67.36     12.16 o 
   6  17  11      678.71      686.89     18.94 o 
   7  17  11       60.36       47.88     10.11 o 
   8  17  11      397.75      366.13     40.60 o 
   4  18  11       67.81        8.22      6.47 o 
   5  18  11      517.05      508.97     25.05 o 
   6  18  11      191.07      163.65     17.23 o 
   7  18  11      134.22      158.86     20.05 o 
  -3  -9  12        0.64        7.60     13.23 o 
  -2  -9  12       46.59       57.10     15.94 o 
  -1  -9  12       27.95       18.02     13.51 o 
  -5  -8  12       31.31       35.22     11.42 o 
  -4  -8  12        0.79       26.62     10.92 o 
  -3  -8  12       92.87       64.94     11.24 o 
  -2  -8  12       20.54        3.50     14.25 o 
  -1  -8  12       25.48        6.02     14.65 o 
   0  -8  12      353.93      283.27    136.50 o 
   1  -8  12       10.72       12.50      8.33 o 
   2  -8  12      288.73      148.56     14.48 o 
   3  -8  12        1.07       13.51     15.38 o 
   4  -8  12      106.05       80.47     18.41 o 
  -6  -7  12       23.63       42.63     19.31 o 
  -5  -7  12      565.25      545.10     36.38 o 
  -4  -7  12       14.01       24.99     20.61 o 
  -3  -7  12       12.07       10.19     14.33 o 
  -2  -7  12       28.74       23.88     10.56 o 
  -1  -7  12       40.53       60.15     15.15 o 
   0  -7  12        5.76      -17.46     17.46 o 
   1  -7  12      281.42      211.91     18.81 o 
   2  -7  12       40.42       24.66     14.93 o 
   3  -7  12      222.91      293.40     20.90 o 
   4  -7  12      153.24      141.12     22.69 o 
  -6  -6  12      258.88      267.55     27.03 o 
  -5  -6  12     1331.74     1424.58     48.55 o 
  -4  -6  12      122.39      138.76     23.20 o 
  -3  -6  12       26.87       14.53     19.42 o 
  -2  -6  12       37.67       36.42     11.80 o 
  -1  -6  12       43.12       45.67     11.71 o 
   0  -6  12      114.47      103.56     22.86 o 
   1  -6  12       76.27      100.63     14.03 o 
   2  -6  12       21.92       -2.25     21.91 o 
   3  -6  12       19.43       22.75     19.03 o 
   4  -6  12       34.41       25.00     17.46 o 
   5  -6  12        1.07       -5.52     25.63 o 
   6  -6  12        5.85       -4.68     25.57 o 
  -7  -5  12       13.04       34.58     21.01 o 
  -6  -5  12      219.03      237.43     26.64 o 
  -5  -5  12       10.09        1.07     19.14 o 
  -4  -5  12     2069.02     2022.25     45.05 o 
  -3  -5  12       23.51      -21.51     30.35 o 
  -2  -5  12        1.28      -14.31     24.49 o 
  -1  -5  12      382.47      326.61     14.66 o 
   0  -5  12      233.59      258.86     17.77 o 
   1  -5  12        6.55        5.61      8.27 o 
   3  -5  12       30.41       54.68     16.33 o 
   4  -5  12      212.63      141.57     19.42 o 
   5  -5  12      123.69      131.04     18.97 o 
   6  -5  12       10.47       43.48     20.00 o 
   7  -5  12        0.95       18.97     19.88 o 
  -7  -4  12       21.86        1.69     21.68 o 
  -6  -4  12       15.68       61.44     21.91 o 
  -5  -4  12      498.81      440.15     27.76 o 
  -4  -4  12      198.38      210.90     29.11 o 
  -3  -4  12        1.56       22.02     18.02 o 
  -2  -4  12       60.96       33.96     20.11 o 
  -1  -4  12       70.09       61.94     18.47 o 
   0  -4  12        1.05        8.50     10.78 o 
   1  -4  12      284.34      262.10     21.91 o 
   2  -4  12      115.64      116.81     14.48 o 
   4  -4  12      127.25      127.10     14.81 o 
   5  -4  12       37.81       42.80     18.41 o 
   6  -4  12      200.14      236.85     19.60 o 
   7  -4  12       11.70       40.71     20.90 o 
  -8  -3  12       14.99       13.23     22.98 o 
  -7  -3  12      628.29      847.42     45.33 o 
  -6  -3  12      102.73       92.98     23.37 o 
  -5  -3  12     1139.56     1169.99     38.13 o 
  -4  -3  12      204.84      237.93     26.58 o 
  -3  -3  12      405.19      408.39     29.34 o 
  -2  -3  12     1536.98     1555.52     38.58 o 
  -1  -3  12      352.51      310.86     22.58 o 
   0  -3  12      428.07      371.79     20.39 o 
   1  -3  12     1518.00     1561.90     58.08 o 
   2  -3  12      114.69       92.08     18.78 o 
   3  -3  12       10.72        8.62     11.60 o 
   5  -3  12       16.78       40.94     19.20 o 
   6  -3  12        0.49       46.18     19.66 o 
   7  -3  12      127.63      104.58     15.99 o 
  -8  -2  12      376.43      279.21     27.65 o 
  -7  -2  12     1029.05      903.28     39.64 o 
  -6  -2  12      819.30     1011.46     39.42 o 
  -5  -2  12      108.66      116.85     19.83 o 
  -4  -2  12      762.52      823.55     32.83 o 
  -3  -2  12      293.98      220.18     17.79 o 
  -2  -2  12        0.67       38.63     16.84 o 
  -1  -2  12     2181.62     2231.68     43.93 o 
   0  -2  12      444.89      601.27     27.48 o 
   1  -2  12        2.33       24.04     17.68 o 
   2  -2  12     1762.25     1710.91     24.30 o 
   3  -2  12      194.76      222.67     16.67 o 
   4  -2  12       19.79       11.04     12.39 o 
   5  -2  12      844.33     1058.49     26.86 o 
   6  -2  12      129.69      120.40     16.50 o 
   7  -2  12      155.71      243.39     24.38 o 
   9  -2  12       86.10       72.70     24.49 o 
  -8  -1  12      229.37      222.33     28.89 o 
  -7  -1  12        3.63      -24.16     32.72 o 
  -6  -1  12     1526.94     1522.01     43.87 o 
  -5  -1  12        0.41       10.76     23.59 o 
  -4  -1  12      209.61      154.81     16.73 o 
  -3  -1  12      861.06      724.94     30.41 o 
  -2  -1  12     1259.30      669.87    378.66 o 
  -1  -1  12      491.93      610.72     36.50 o 
   0  -1  12        2.35       11.09     15.43 o 
   1  -1  12      120.57      106.94     12.05 o 
   2  -1  12      648.05      710.46     25.05 o 
   3  -1  12       15.81        6.00      6.42 o 
   4  -1  12     1102.05     1137.27     27.54 o 
   5  -1  12       11.11       14.08     10.31 o 
   6  -1  12      915.49     1086.68    118.82 o 
   7  -1  12      119.89      116.18     16.95 o 
   8  -1  12      112.10       98.61     16.33 o 
   9  -1  12       27.39       60.37     21.23 o 
  -8   0  12       55.82       25.18     21.51 o 
  -7   0  12      714.11      813.52     35.76 o 
  -6   0  12      111.65      144.67     23.54 o 
  -5   0  12        7.79       17.40     23.48 o 
  -4   0  12      985.68     1161.59     41.22 o 
  -3   0  12      282.01      292.66     20.45 o 
  -2   0  12     1299.66      662.69    370.60 o 
  -1   0  12      749.06      761.43     26.70 o 
   0   0  12       72.92       70.12     17.18 o 
   1   0  12     1469.27     1488.33     30.75 o 
   2   0  12      448.01      473.83     21.91 o 
   3   0  12      477.57      441.84     20.28 o 
   4   0  12     2577.74     2559.71     38.41 o 
   5   0  12      594.03      633.60     22.24 o 
   6   0  12        8.84        4.34     10.64 o 
   7   0  12       33.55       55.47     23.42 o 
   8   0  12       35.94       13.17     21.40 o 
   9   0  12       29.02       37.62     20.84 o 
  10   0  12      213.09      216.29     28.41 o 
  -7   1  12       27.95       23.09     22.08 o 
  -6   1  12        0.29       34.74     19.31 o 
  -5   1  12       95.54      131.39     19.09 o 
  -4   1  12     1288.46     1208.96     34.80 o 
  -3   1  12     1271.31      539.36    543.35 o 
  -2   1  12       98.78       61.19     36.86 o 
  -1   1  12      389.52      410.74     15.32 o 
   0   1  12        2.04       -6.92     23.42 o 
   1   1  12      174.81      184.32     16.44 o 
   2   1  12      185.94      181.62     14.98 o 
   3   1  12     2162.13     2472.14     42.24 o 
   4   1  12       16.57       35.59     13.46 o 
   5   1  12     2182.36     2294.19     37.28 o 
   6   1  12        6.91       -8.16     15.94 o 
   7   1  12        1.60        5.62     20.08 o 
   8   1  12      724.34      892.19     36.27 o 
   9   1  12      484.50      500.04     21.49 o 
  10   1  12        8.17      -10.95     20.71 o 
  -9   2  12      389.16      470.11     33.68 o 
  -8   2  12      325.66      322.35     27.71 o 
  -7   2  12      378.17      401.69     27.31 o 
  -6   2  12      129.90      180.48     24.94 o 
  -5   2  12      304.55      311.87     27.65 o 
  -4   2  12      201.65      188.77     17.46 o 
  -3   2  12     2026.85      970.97    610.47 o 
  -2   2  12      123.54       69.61     26.19 o 
  -1   2  12      140.30      129.37      8.38 o 
   0   2  12      470.50      412.92     13.48 o 
   1   2  12      770.73      696.61     27.20 o 
   2   2  12      129.92      114.49     14.59 o 
   3   2  12       83.34       80.86     14.20 o 
   4   2  12      549.76      567.88     23.54 o 
   5   2  12      716.87      700.11     24.89 o 
   6   2  12       36.84       54.23     14.59 o 
   7   2  12      597.28      556.28     24.04 o 
   8   2  12      144.79      140.14     21.57 o 
   9   2  12      518.15      573.46     24.14 o 
  10   2  12      631.05      633.73     25.45 o 
  11   2  12        4.64      -17.74     26.86 o 
  -9   3  12       24.34       13.23     15.88 o 
  -8   3  12       65.14       57.33     18.19 o 
  -7   3  12        0.80      -16.44     26.25 o 
  -6   3  12      211.34      196.25     18.07 o 
  -5   3  12       37.77       48.32     23.37 o 
  -4   3  12      610.91      600.71     26.75 o 
  -3   3  12      343.02      170.39    106.55 o 
  -2   3  12       33.28       22.29     23.34 o 
  -1   3  12      158.60      170.12     21.65 o 
   0   3  12      663.12      741.17     49.92 o 
   1   3  12      794.81      774.93     24.97 o 
   2   3  12     1392.49     1440.01     32.05 o 
   3   3  12       46.28       60.93     20.00 o 
   4   3  12      457.80      462.85     21.34 o 
   5   3  12      170.98      157.12     14.03 o 
   6   3  12      280.91      215.97     16.16 o 
   7   3  12     1928.98     1924.15    141.51 o 
   8   3  12      779.27      777.62     44.43 o 
   9   3  12        0.45       20.47     15.23 o 
  10   3  12        6.07       26.06     27.14 o 
  11   3  12        5.77      -19.23     19.44 o 
  -9   4  12      219.68      195.24     18.97 o 
  -8   4  12      402.04      411.88     29.79 o 
  -7   4  12        3.29      -26.58     26.58 o 
  -6   4  12      397.10      350.50     24.27 o 
  -5   4  12       15.51        9.63     21.23 o 
  -4   4  12      267.62      383.11     28.44 o 
  -3   4  12      696.88      423.86    292.92 o 
  -2   4  12       82.34       57.29     18.75 o 
  -1   4  12     1615.91     1468.12     39.36 o 
   0   4  12      233.32      302.11     48.69 o 
   1   4  12       23.09       46.71      9.58 o 
   2   4  12      447.82      357.08     16.25 o 
   3   4  12      953.80     1010.45     31.82 o 
   4   4  12      592.85      460.71     20.67 o 
   5   4  12       90.12       93.03     15.04 o 
   6   4  12     1074.56     1168.68     23.07 o 
   7   4  12       41.24       24.23     11.20 o 
   8   4  12      760.86      863.53     38.63 o 
   9   4  12      115.82      114.86     21.49 o 
  10   4  12       65.75       78.62     24.97 o 
  11   4  12       53.30       65.18     14.24 o 
  -9   5  12      138.72      152.38     23.09 o 
  -8   5  12       10.32       12.33     18.97 o 
  -7   5  12      244.74      261.08     29.73 o 
  -6   5  12       78.24       54.85     16.84 o 
  -5   5  12      493.53      434.41     32.44 o 
  -4   5  12       13.48        4.75      3.07 o 
  -3   5  12      623.15      343.40    250.85 o 
  -2   5  12       38.35       45.69      5.93 o 
  -1   5  12       12.55        6.51      8.30 o 
   0   5  12      271.29      250.77     13.31 o 
   1   5  12      242.77      276.18     16.78 o 
   2   5  12       11.17       11.01      9.78 o 
   3   5  12        1.55       24.75      9.80 o 
   4   5  12       19.89        5.20     17.01 o 
   5   5  12        5.97       20.42     13.34 o 
   6   5  12      953.37      907.77     20.48 o 
   7   5  12      319.30      345.20     16.52 o 
   8   5  12      137.34      123.95     23.26 o 
   9   5  12       55.67       19.04     15.40 o 
  10   5  12       61.29       56.46     20.30 o 
  11   5  12       36.55       14.58     32.41 o 
  12   5  12      119.37      170.41     26.47 o 
  -9   6  12       16.02       52.37     20.00 o 
  -8   6  12        6.93       15.03     13.17 o 
  -7   6  12      372.96      403.36     41.13 o 
  -6   6  12       24.47       39.08     21.18 o 
  -5   6  12      264.16      276.96     20.00 o 
  -4   6  12      568.67      616.87     29.67 o 
  -3   6  12        7.39       -3.69      9.44 o 
  -2   6  12      160.71      137.65     13.79 o 
  -1   6  12      239.18      193.51     74.95 o 
   0   6  12       21.95       26.02     17.15 o 
   1   6  12      269.53      203.98     17.20 o 
   2   6  12      808.85      888.29     14.85 o 
   3   6  12      348.33      413.55     12.43 o 
   4   6  12      651.51      649.37     29.78 o 
   5   6  12     1063.39     1120.41     42.18 o 
   6   6  12     1124.30     1187.99     49.78 o 
   7   6  12        1.86       28.90     12.71 o 
   8   6  12        5.26       18.52     20.67 o 
   9   6  12       54.68       32.48     16.81 o 
  10   6  12      398.89      379.86     17.70 o 
  11   6  12      154.97      190.59     32.80 o 
  12   6  12       38.55      -20.22     29.00 o 
  -9   7  12       29.25       46.57     18.30 o 
  -8   7  12      315.22      310.43     17.60 o 
  -7   7  12       85.48      127.00     13.50 o 
  -6   7  12      592.48      696.48     22.49 o 
  -5   7  12        1.57       50.34     17.96 o 
  -4   7  12       11.64       -3.21     21.77 o 
  -3   7  12        0.04        1.36      8.04 o 
  -2   7  12        6.50        3.69     22.13 o 
  -1   7  12      179.57      183.87     23.96 o 
   0   7  12     1455.53     1330.73    160.75 o 
   1   7  12       58.32       64.54     12.18 o 
   2   7  12      688.75      630.75     21.34 o 
   3   7  12      351.00      375.01     14.98 o 
   4   7  12      189.12      203.07      9.67 o 
   5   7  12      234.04      179.86     12.50 o 
   6   7  12     1065.48     1096.94     37.58 o 
   7   7  12      621.76      648.85     48.78 o 
   8   7  12      594.02      635.70     24.70 o 
   9   7  12       14.84       30.82     10.94 o 
  10   7  12       16.21       13.26     12.37 o 
  11   7  12       88.85       81.08     12.76 o 
  12   7  12      217.07      168.43     22.36 o 
  -8   8  12      158.24      158.98     19.09 o 
  -7   8  12      220.52      248.42     15.06 o 
  -6   8  12      174.37      182.94     11.94 o 
  -5   8  12      216.88      212.08     17.51 o 
  -4   8  12       66.61       20.21     17.12 o 
  -3   8  12        2.97       13.06     20.70 o 
  -2   8  12      609.61      694.92     16.67 o 
  -1   8  12       71.61       68.68      8.53 o 
   0   8  12     1041.69      632.58    260.80 o 
   1   8  12     1354.38     1465.06     58.75 o 
   2   8  12      330.25      307.25     17.68 o 
   3   8  12      180.36      150.57     12.03 o 
   4   8  12      295.88      314.77     11.43 o 
   5   8  12        6.52       23.94     10.64 o 
   6   8  12      317.45      317.32     15.87 o 
   7   8  12      172.19      149.70      9.95 o 
   8   8  12       61.45       89.63     13.99 o 
   9   8  12      999.63      935.03     33.87 o 
  10   8  12       92.09      122.54     20.52 o 
  11   8  12       10.32        4.47     17.20 o 
  12   8  12       23.36       39.36     16.39 o 
  -8   9  12        8.31       -7.37     21.46 o 
  -7   9  12      940.62     1025.57     33.17 o 
  -6   9  12        0.07       -3.92     13.48 o 
  -5   9  12       20.43       19.14     16.39 o 
  -4   9  12        5.25       11.15     14.59 o 
  -3   9  12        7.81       19.26      9.37 o 
  -2   9  12        7.15       -9.07     14.30 o 
  -1   9  12      629.33      678.36     22.16 o 
   0   9  12      253.73      131.41     60.09 o 
   1   9  12      214.75      129.69     17.65 o 
   2   9  12       76.70       75.82      7.13 o 
   3   9  12       11.93        5.73     10.56 o 
   4   9  12     1114.20     1057.20     26.57 o 
   5   9  12     2049.17     2147.82     71.42 o 
   6   9  12       33.25       17.39     12.56 o 
   7   9  12     2097.67     2107.63     80.13 o 
   8   9  12       90.38      108.37     13.42 o 
   9   9  12     1099.18     1169.17     27.00 o 
  10   9  12        4.61      -14.15     14.15 o 
  11   9  12      225.07      175.37     58.45 o 
  -7  10  12      108.41       80.13     15.83 o 
  -6  10  12       10.30       27.14     19.03 o 
  -5  10  12      114.94      113.79     12.64 o 
  -4  10  12       21.16       42.18     16.73 o 
  -3  10  12      336.96      373.62     15.68 o 
  -2  10  12       11.87       31.56     11.28 o 
  -1  10  12      324.96      396.76     16.96 o 
   0  10  12      396.72      227.41     98.87 o 
   1  10  12        5.68        8.53     17.25 o 
   2  10  12       80.64       96.81      8.15 o 
   3  10  12     1570.30     1625.36     49.91 o 
   4  10  12      791.01      837.85     16.97 o 
   5  10  12        2.19       -4.78     16.00 o 
   6  10  12      885.99      982.12     26.84 o 
   7  10  12      176.03      161.50     11.31 o 
   8  10  12        6.27       16.42     69.40 o 
   9  10  12      378.97      348.71     23.76 o 
  10  10  12      519.69      541.78     17.09 o 
  11  10  12     1158.89     1141.86     30.87 o 
  -6  11  12       56.29       82.17     12.11 o 
  -5  11  12        2.17      -12.23     39.67 o 
  -4  11  12       69.98       84.05     14.67 o 
  -3  11  12       10.51       23.01     12.92 o 
  -2  11  12      599.27      579.09     31.99 o 
  -1  11  12      324.68      334.43     16.29 o 
   0  11  12       52.22       69.42     10.21 o 
   1  11  12        4.83       20.40     14.93 o 
   2  11  12      389.96      344.97     53.09 o 
   3  11  12      315.85      284.51     12.75 o 
   4  11  12     1807.48     1826.99     20.86 o 
   5  11  12      349.94      324.33     15.02 o 
   6  11  12      877.42      893.18     23.97 o 
   7  11  12       73.81       75.10     11.15 o 
   8  11  12       71.52       79.29     12.28 o 
   9  11  12      913.06      944.54     25.87 o 
  10  11  12      246.34      243.78     12.62 o 
  11  11  12       86.49       82.68     20.84 o 
  -6  12  12       44.10       28.49      8.45 o 
  -5  12  12        6.21        5.67      9.24 o 
  -4  12  12      108.11      130.43     12.54 o 
  -3  12  12       12.81       -1.52     60.74 o 
  -2  12  12        0.79        2.35     17.18 o 
  -1  12  12      273.22      204.73     12.95 o 
   0  12  12       49.48       50.72     12.38 o 
   1  12  12       41.01       27.06      6.93 o 
   2  12  12      222.29      170.20     69.17 o 
   3  12  12      409.05      426.36     38.84 o 
   4  12  12      129.10      112.70      9.91 o 
   5  12  12      114.54      124.81      9.28 o 
   6  12  12       15.50       21.22     17.06 o 
   7  12  12      725.39      788.78     46.88 o 
   8  12  12      825.61      801.50     21.47 o 
   9  12  12       13.59        3.84     27.76 o 
  10  12  12      506.55      485.83     21.95 o 
  11  12  12       14.38       20.28     18.36 o 
  -5  13  12      664.58      390.26    235.93 o 
  -4  13  12       15.75        5.76     26.84 o 
  -3  13  12      607.96      656.23     25.05 o 
  -2  13  12      109.11       95.01     10.95 o 
  -1  13  12       46.73       67.10     11.88 o 
   0  13  12       52.29       66.88     10.46 o 
   1  13  12       94.37       96.69      9.36 o 
   2  13  12       18.33       30.97     16.94 o 
   3  13  12      376.07      319.35     33.91 o 
   4  13  12      101.69       92.88      8.18 o 
   5  13  12       15.16        5.32     10.29 o 
   6  13  12      187.49      191.44     12.73 o 
   7  13  12      807.06      803.05     33.27 o 
   8  13  12       35.27       41.30     20.78 o 
   9  13  12      502.55      460.87     19.23 o 
  10  13  12       13.02       32.33     14.62 o 
  -4  14  12      403.51      396.51     27.99 o 
  -3  14  12        1.52       -3.55     14.42 o 
  -2  14  12       30.40       35.75      8.74 o 
  -1  14  12       27.10       48.75     31.74 o 
   0  14  12       72.62       86.25     10.56 o 
   1  14  12       91.09       79.92     13.40 o 
   2  14  12      483.89      380.87     91.74 o 
   3  14  12       66.97       55.57     29.51 o 
   4  14  12      587.99      582.62     18.86 o 
   5  14  12       74.34       75.67      7.45 o 
   6  14  12       64.52       78.72     13.11 o 
   7  14  12      655.44      744.95     39.88 o 
   8  14  12      732.57      713.40     22.40 o 
   9  14  12     1044.14     1014.33     61.80 o 
  10  14  12        1.18       19.31     18.58 o 
  -2  15  12       20.09       13.90      8.85 o 
  -1  15  12       31.43       33.86     20.81 o 
   0  15  12      249.23      212.12     14.67 o 
   1  15  12        7.79       15.29     24.21 o 
   2  15  12      297.32      327.28     28.52 o 
   3  15  12      526.20      341.03    130.14 o 
   4  15  12        5.70       10.38      7.64 o 
   5  15  12        7.47       26.97      9.81 o 
   6  15  12      426.97      449.92     17.87 o 
   7  15  12      120.86      142.20     26.12 o 
   8  15  12      101.99      114.73     14.20 o 
   9  15  12        7.03       12.49     13.69 o 
  -1  16  12      210.21      172.48     78.70 o 
   0  16  12       97.51      104.25     27.48 o 
   1  16  12      461.80      442.83     16.10 o 
   2  16  12      213.12      230.65     25.40 o 
   3  16  12      314.29      341.39     35.84 o 
   4  16  12       21.76       11.15     10.26 o 
   5  16  12        0.39       -2.52     15.49 o 
   6  16  12      377.00      412.73     15.32 o 
   7  16  12      130.82      138.65     15.86 o 
   8  16  12        1.84       -1.57     30.98 o 
   0  17  12       31.39        6.25      5.29 o 
   1  17  12      624.45      641.91     31.79 o 
   2  17  12      137.56      113.99     12.40 o 
   3  17  12       93.95       38.52     20.67 o 
   4  17  12        3.29       21.58      6.81 o 
   5  17  12      683.15      641.21     22.19 o 
   6  17  12        6.35       30.78     11.04 o 
   7  17  12      587.90      636.52     20.57 o 
   8  17  12        1.79      -16.67     30.75 o 
   7  18  12       88.59       81.55     19.09 o 
  -3  -8  13      129.90      125.53     22.24 o 
  -2  -8  13       12.12        0.79     11.43 o 
  -5  -7  13       41.83       20.05     15.71 o 
  -4  -7  13        1.30      -11.58     15.97 o 
  -3  -7  13       17.07       14.38     10.78 o 
  -2  -7  13      102.78       97.94     15.99 o 
  -1  -7  13        7.05      -15.38     15.38 o 
   1  -7  13      105.70       60.82     11.60 o 
   2  -7  13       93.20       63.29     14.53 o 
   3  -7  13       65.26       34.29     16.39 o 
   4  -7  13       13.83       31.99     18.97 o 
  -6  -6  13      422.77      400.85     34.13 o 
  -5  -6  13       11.32       42.63     18.64 o 
  -4  -6  13      105.00       84.19     16.56 o 
  -3  -6  13      327.55      285.07     15.52 o 
  -2  -6  13        1.09       30.44     15.91 o 
  -1  -6  13       13.09       20.24      9.65 o 
   0  -6  13       25.76      -14.03     14.03 o 
   2  -6  13      301.61      335.13     21.57 o 
   3  -6  13       64.08       77.26     14.70 o 
   4  -6  13       46.34       26.92     20.16 o 
   5  -6  13      117.55      145.85     22.81 o 
  -6  -5  13       34.91       52.20     19.37 o 
  -5  -5  13      360.04      413.57     26.75 o 
  -4  -5  13       59.43       45.33     20.56 o 
  -3  -5  13      483.78      518.15     27.54 o 
  -2  -5  13      603.05      534.14     25.12 o 
  -1  -5  13       74.81       73.61     11.74 o 
   0  -5  13      136.66      158.31     14.62 o 
   3  -5  13       88.72       96.35     14.87 o 
   4  -5  13       94.68      139.83     19.71 o 
   5  -5  13       16.24        0.45     17.74 o 
   6  -5  13       15.76       46.01     19.20 o 
  -6  -4  13       70.06       30.29     20.50 o 
  -5  -4  13      211.87      251.95     25.05 o 
  -4  -4  13       80.26       65.95     18.36 o 
  -3  -4  13      346.02      294.47     22.64 o 
  -2  -4  13        6.35       46.62     19.83 o 
  -1  -4  13      180.54      166.19     17.40 o 
   0  -4  13      206.73      209.76     12.58 o 
   1  -4  13      555.23      594.14     15.95 o 
   2  -4  13      200.34      243.68     16.84 o 
   4  -4  13       35.29       62.84     18.30 o 
   5  -4  13        1.58      -22.58     22.58 o 
   6  -4  13        3.23       23.20     19.77 o 
  -7  -3  13       38.42       22.86     21.79 o 
  -6  -3  13      609.45      640.07     32.78 o 
  -5  -3  13        0.84       42.52     18.92 o 
  -4  -3  13      116.01      132.06     16.39 o 
  -3  -3  13      307.83      334.84     21.74 o 
  -2  -3  13       39.41       24.10     15.21 o 
  -1  -3  13      464.76      439.20     26.58 o 
   0  -3  13     1711.51     1622.70     36.33 o 
   1  -3  13        1.50       15.41      9.17 o 
   2  -3  13      230.06      208.47     15.54 o 
   3  -3  13        0.29      -14.25     14.25 o 
   5  -3  13      171.79      231.17     25.05 o 
   6  -3  13        3.14      -23.93     23.93 o 
   7  -3  13       26.96      -12.27     28.44 o 
  -7  -2  13       90.81      146.58     24.89 o 
  -6  -2  13      581.64      595.81     34.52 o 
  -5  -2  13      131.28      117.36     15.66 o 
  -4  -2  13        6.89       19.31     20.05 o 
  -3  -2  13       12.54       41.56     20.11 o 
  -2  -2  13      704.17      640.30     24.83 o 
  -1  -2  13      116.36       68.08     16.89 o 
   0  -2  13      442.83      461.72     24.66 o 
   1  -2  13      602.66      602.90     23.99 o 
   2  -2  13      137.22      151.92     10.90 o 
   3  -2  13        3.45       11.77     13.57 o 
   4  -2  13      497.32      557.18     24.44 o 
   6  -2  13      831.33      960.83     40.43 o 
   7  -2  13      202.65      161.68     18.19 o 
   8  -2  13        7.12      -13.68     30.41 o 
  -7  -1  13      743.46      878.51     39.53 o 
  -6  -1  13      381.61      365.37     29.22 o 
  -5  -1  13      313.31      285.46     25.74 o 
  -4  -1  13       98.50      129.58     24.44 o 
  -3  -1  13      161.69      184.20     23.42 o 
  -2  -1  13       62.28       57.21     16.16 o 
  -1  -1  13       99.98       39.98     17.29 o 
   0  -1  13       88.12       75.92     16.39 o 
   1  -1  13      422.13      453.22     25.57 o 
   2  -1  13       17.64       31.48     17.40 o 
   3  -1  13      202.39      252.40     18.24 o 
   4  -1  13      414.16      473.83     23.03 o 
   5  -1  13      869.36     1002.46     30.18 o 
   6  -1  13       31.45       39.76     22.24 o 
   7  -1  13       57.07       24.38     20.05 o 
   8  -1  13       75.01       73.04     13.97 o 
  -7   0  13       22.43        5.07     20.45 o 
  -6   0  13        9.87       68.14     22.36 o 
  -5   0  13     1020.53     1119.59     42.24 o 
  -4   0  13        7.12       32.21     23.48 o 
  -3   0  13      686.17      748.25     35.98 o 
  -2   0  13      249.42      134.65     82.36 o 
  -1   0  13      577.52      299.23    229.25 o 
   0   0  13        0.54       49.61     17.46 o 
   1   0  13       83.25      122.43     19.55 o 
   2   0  13      109.84      116.97     18.81 o 
   3   0  13     2221.14     2384.64     40.99 o 
   4   0  13       17.24       20.16     16.67 o 
   5   0  13      673.23      722.11     25.00 o 
   6   0  13       37.14       39.08     10.98 o 
   7   0  13      243.09      209.77     22.75 o 
   8   0  13       24.61       48.21     23.09 o 
   9   0  13      215.84      223.57     24.32 o 
  -8   1  13       76.94       48.88     18.69 o 
  -7   1  13      125.73       85.26     19.25 o 
  -6   1  13        2.03       15.60     22.08 o 
  -5   1  13      600.78      630.95     33.96 o 
  -4   1  13        8.10       -0.34     30.35 o 
  -3   1  13      283.43      246.71     25.05 o 
  -2   1  13      597.47      298.01    204.90 o 
  -1   1  13       49.09       14.98     21.18 o 
   0   1  13      460.79      438.80     27.65 o 
   1   1  13      130.59      118.60     15.49 o 
   2   1  13      193.35      129.91     14.08 o 
   3   1  13      236.72      222.89     19.42 o 
   4   1  13     2127.53     2408.12     40.26 o 
   5   1  13       70.41       95.17     11.82 o 
   6   1  13       36.12       36.21     12.84 o 
   7   1  13      363.65      439.25     20.39 o 
   8   1  13        0.93      -22.41     30.46 o 
   9   1  13      139.76      186.93     35.50 o 
  -8   2  13      165.10      219.00     22.98 o 
  -7   2  13      179.86      178.29     19.42 o 
  -6   2  13      134.20      136.39     24.55 o 
  -5   2  13      244.64      304.66     24.66 o 
  -4   2  13      613.01      734.68     37.85 o 
  -3   2  13      776.62      774.04     33.00 o 
  -2   2  13      653.82      294.37    246.40 o 
  -1   2  13       11.81        3.14      5.75 o 
   0   2  13       47.58       59.44      7.21 o 
   1   2  13        0.44       -9.74     24.27 o 
   2   2  13      137.56      115.45     14.20 o 
   3   2  13       38.17       43.25     17.96 o 
   4   2  13      151.11      131.27     17.12 o 
   5   2  13       36.36       17.74     19.60 o 
   6   2  13      241.89      222.44     18.64 o 
   7   2  13       10.14       11.21     13.68 o 
   8   2  13      488.87      443.69     22.72 o 
   9   2  13       56.81       35.48     15.16 o 
  10   2  13      401.68      482.13     23.32 o 
  -8   3  13       10.57        1.24     19.37 o 
  -7   3  13      172.74      187.87     20.22 o 
  -6   3  13       43.69       80.08     22.69 o 
  -5   3  13       44.28       45.22     22.47 o 
  -4   3  13      115.79       95.73     16.33 o 
  -3   3  13      105.52       53.39     42.24 o 
  -2   3  13      498.07      265.38    165.17 o 
  -1   3  13      133.93      105.66      7.99 o 
   0   3  13       22.06       33.83     10.01 o 
   1   3  13      739.67      807.66     53.47 o 
   2   3  13      367.98      403.32     20.33 o 
   3   3  13      354.73      387.27     19.25 o 
   4   3  13      155.73      114.26     12.95 o 
   5   3  13      631.16      653.81     26.58 o 
   6   3  13      716.19      840.66     29.84 o 
   7   3  13      118.12      109.35     11.86 o 
   8   3  13      216.84      264.06     22.05 o 
   9   3  13       88.62       65.93     15.96 o 
  10   3  13        4.44      -15.32     31.99 o 
  -8   4  13       61.49       64.71     20.90 o 
  -7   4  13        4.93       41.50     20.95 o 
  -6   4  13       47.23       46.91     23.31 o 
  -5   4  13      156.42      179.53     27.43 o 
  -4   4  13      508.53      463.58     23.99 o 
  -3   4  13      358.81      172.95     89.48 o 
  -2   4  13       16.02        7.49      7.11 o 
  -1   4  13       89.84       82.44      9.04 o 
   0   4  13       42.56       42.16     27.51 o 
   1   4  13      592.89      615.74     15.91 o 
   2   4  13       17.00       93.16     39.73 o 
   3   4  13      523.83      574.69     27.43 o 
   4   4  13      415.46      429.79     23.14 o 
   5   4  13        1.58        8.62     17.51 o 
   6   4  13       11.79       36.05     13.51 o 
   7   4  13     1199.81     1312.69     62.20 o 
   8   4  13      109.48      118.88     23.54 o 
   9   4  13      261.32      266.94     22.81 o 
  10   4  13        2.26       53.78     21.46 o 
  11   4  13       44.75       12.89     16.84 o 
  -8   5  13        1.56        1.46     19.83 o 
  -7   5  13       39.60       35.64     21.68 o 
  -6   5  13      223.87      259.10     21.46 o 
  -5   5  13      310.98      322.35     28.04 o 
  -4   5  13     1478.12     1669.10     43.03 o 
  -3   5  13      376.41      197.25    136.39 o 
  -2   5  13     1511.42     1076.29    287.20 o 
  -1   5  13       98.99      109.73     25.18 o 
   0   5  13      661.95      632.96     65.64 o 
   1   5  13      424.00      461.90     15.53 o 
   2   5  13      940.75     1016.56     20.46 o 
   3   5  13      677.92      700.79     19.69 o 
   4   5  13      315.90      289.43     10.64 o 
   5   5  13        5.42       14.02     12.82 o 
   6   5  13        4.92        1.26     17.74 o 
   7   5  13      526.87      489.62     35.56 o 
   8   5  13      261.41      283.94     21.74 o 
   9   5  13       57.75       32.85     21.09 o 
  10   5  13       30.51       29.73     19.25 o 
  11   5  13       43.03       24.21     16.16 o 
  -8   6  13       63.71       67.30     19.88 o 
  -7   6  13        4.71        3.50     20.11 o 
  -6   6  13      482.58      537.07     32.21 o 
  -5   6  13      104.76      114.83     19.14 o 
  -4   6  13      123.45      128.62     15.60 o 
  -3   6  13     1398.08      867.64    430.61 o 
  -2   6  13      281.65      215.86     10.73 o 
  -1   6  13      214.00      120.40     42.57 o 
   0   6  13      165.22      164.52     40.82 o 
   1   6  13       12.50        2.45      9.51 o 
   2   6  13      318.01      343.55     26.82 o 
   3   6  13      356.41      350.26     28.47 o 
   4   6  13       32.34       20.91     13.66 o 
   5   6  13       54.64       79.03     11.64 o 
   6   6  13      430.29      414.14     16.45 o 
   7   6  13      253.07      210.90     37.65 o 
   8   6  13      550.06      563.03     30.63 o 
   9   6  13      351.98      354.14     17.63 o 
  10   6  13       16.48       11.99     17.51 o 
  11   6  13        8.19       37.36     15.13 o 
  12   6  13      138.90      169.67     22.53 o 
  -8   7  13       59.99      120.12     22.81 o 
  -7   7  13      136.72      163.08     22.41 o 
  -6   7  13      253.02      238.66     21.34 o 
  -5   7  13      564.26      577.34     31.26 o 
  -4   7  13       18.72        8.74      4.65 o 
  -3   7  13        4.46       -0.49      7.57 o 
  -2   7  13      270.56      333.20     22.47 o 
  -1   7  13     1412.65     1364.69     38.49 o 
   0   7  13     1137.28      661.59    265.66 o 
   1   7  13      438.40      554.46     15.17 o 
   2   7  13      683.15      748.85     14.76 o 
   3   7  13       41.96       65.79      9.61 o 
   4   7  13       19.31       22.00     11.29 o 
   5   7  13       77.17       66.36      8.99 o 
   6   7  13      619.49      615.16     16.09 o 
   7   7  13     1352.40     1398.60     31.42 o 
   8   7  13       39.51       57.19     15.90 o 
   9   7  13       35.38       43.23     15.22 o 
  10   7  13      147.30      147.05     16.36 o 
  11   7  13        7.17       22.75     11.94 o 
  12   7  13      146.10       55.86     12.84 o 
  -8   8  13       90.28       78.39     20.11 o 
  -7   8  13       49.36       27.88     21.34 o 
  -6   8  13      611.58      689.01     33.79 o 
  -5   8  13      154.05      142.93     15.83 o 
  -4   8  13       55.65       14.64      8.93 o 
  -3   8  13      166.74      162.75     18.47 o 
  -2   8  13       70.98       79.27     14.14 o 
  -1   8  13     2611.68     2925.53     40.09 o 
   0   8  13      422.92      224.24    109.13 o 
   1   8  13     2144.81     1549.67    314.10 o 
   2   8  13      553.46      513.30     10.70 o 
   3   8  13      555.95      512.60     31.19 o 
   4   8  13       43.26       36.81     10.02 o 
   5   8  13     1654.60     1799.17     50.28 o 
   6   8  13       11.72       23.78     10.94 o 
   7   8  13      213.93      197.19     10.78 o 
   8   8  13      220.39      212.68     18.32 o 
   9   8  13      241.34      313.32     48.55 o 
  10   8  13      413.72      352.29     15.64 o 
  11   8  13       23.05       42.47     12.04 o 
  -7   9  13      295.15      364.13     26.19 o 
  -6   9  13      300.72      239.11     21.12 o 
  -5   9  13       52.24       39.03     16.28 o 
  -4   9  13       89.54       95.51     18.41 o 
  -3   9  13       43.94       91.73     20.16 o 
  -2   9  13       85.53      126.70      9.96 o 
  -1   9  13        2.90       20.43     11.08 o 
   0   9  13     1868.88     2075.27     36.81 o 
   1   9  13      460.56      281.90     94.22 o 
   2   9  13       31.64       38.98      7.44 o 
   3   9  13       32.78       43.46      7.35 o 
   4   9  13      316.91      329.37     12.72 o 
   5   9  13      327.05      374.35     12.73 o 
   6   9  13     1101.21     1153.83     53.55 o 
   7   9  13      102.50      137.64      9.83 o 
   8   9  13        7.14       41.74     22.89 o 
   9   9  13      226.98      234.23     15.35 o 
  10   9  13      109.49       78.05     15.93 o 
  11   9  13      203.17      193.07     18.61 o 
  -7  10  13      230.47      239.34     25.63 o 
  -6  10  13       64.34       52.87     12.33 o 
  -5  10  13      357.08      399.89     24.38 o 
  -4  10  13      342.90      349.66     24.61 o 
  -3  10  13        0.69       14.80      9.09 o 
  -2  10  13      847.01      820.47     23.06 o 
  -1  10  13       21.85       32.52     11.32 o 
   0  10  13       82.74       65.96     19.34 o 
   1  10  13        3.12       12.10      4.48 o 
   2  10  13     1168.08      835.67    225.03 o 
   3  10  13      767.27      735.00     19.18 o 
   4  10  13      454.89      484.99     38.42 o 
   5  10  13     1925.21     2004.76     64.56 o 
   6  10  13       71.98       90.27      8.84 o 
   7  10  13       17.34       34.37     10.81 o 
   8  10  13        8.72       44.60     15.45 o 
   9  10  13      141.81      107.38     12.22 o 
  10  10  13      522.18      491.83     24.80 o 
  11  10  13       35.88       31.19     26.30 o 
  -6  11  13       76.86       61.33     15.83 o 
  -5  11  13       20.84       25.40     16.89 o 
  -4  11  13       27.04        1.24     18.13 o 
  -3  11  13      979.96      998.01     95.56 o 
  -2  11  13       26.37       24.85     10.63 o 
  -1  11  13      629.44      658.71     19.93 o 
   0  11  13        2.01       -4.62     28.38 o 
   1  11  13      166.03      118.71     35.71 o 
   2  11  13     1775.20     1168.65    420.43 o 
   3  11  13       80.88       93.59      7.38 o 
   4  11  13      740.48      779.53     29.92 o 
   5  11  13      804.63      835.41     36.29 o 
   6  11  13      175.55      160.09     10.78 o 
   7  11  13       20.07       10.40     10.76 o 
   8  11  13      422.58      418.37     19.92 o 
   9  11  13       50.96       76.38     19.25 o 
  10  11  13      189.66      182.61     12.51 o 
  -5  12  13      339.02      386.71     23.14 o 
  -4  12  13      157.13      159.26     19.94 o 
  -3  12  13      732.00      784.47     24.27 o 
  -2  12  13       15.17       11.35      9.63 o 
  -1  12  13        6.01      -14.90     14.90 o 
   0  12  13       72.34       55.38     12.73 o 
   1  12  13       61.66       65.90     12.69 o 
   2  12  13        0.15        6.22     14.25 o 
   3  12  13      677.17      552.76    164.18 o 
   4  12  13       94.55       97.83      7.45 o 
   5  12  13       24.33       30.66     10.07 o 
   6  12  13      646.24      621.32     26.50 o 
   7  12  13      905.04      940.19     24.30 o 
   8  12  13       37.36       73.87     25.77 o 
   9  12  13      740.40      811.20     59.08 o 
  10  12  13       26.42       32.61     18.02 o 
  -4  13  13      280.63      298.18     22.98 o 
  -3  13  13        0.31        2.42     14.81 o 
  -2  13  13      905.96     1000.78     53.76 o 
  -1  13  13      252.70      239.50     22.95 o 
   0  13  13        1.25       17.20     11.64 o 
   1  13  13      169.86      169.79     13.26 o 
   2  13  13      147.81       81.04     35.50 o 
   3  13  13      116.65       83.59     35.80 o 
   4  13  13        2.16        5.25      9.08 o 
   5  13  13      231.31      223.59     13.57 o 
   6  13  13      221.85      214.71     11.09 o 
   7  13  13      128.16      130.71     19.48 o 
   8  13  13     1189.05     1218.81     59.70 o 
   9  13  13      200.88      194.52     29.59 o 
  10  13  13       42.90       30.58     17.40 o 
  -3  14  13       59.30       60.20     14.08 o 
  -2  14  13        7.25       13.87     17.20 o 
  -1  14  13       22.47       49.16     12.12 o 
   0  14  13      270.63      226.38     14.94 o 
   1  14  13      116.05      144.87     10.90 o 
   2  14  13      996.82      940.73     75.26 o 
   3  14  13      175.67      172.43     43.34 o 
   4  14  13      436.55      364.99     73.62 o 
   5  14  13       47.94       55.36      9.81 o 
   6  14  13        1.45      -13.04     13.04 o 
   7  14  13       76.13      100.83     18.41 o 
   8  14  13     1068.44     1163.16     37.70 o 
   9  14  13       61.31       66.66     20.87 o 
  -2  15  13       37.09       55.64     33.62 o 
  -1  15  13        0.96        4.17     13.51 o 
   0  15  13      489.11      543.34     20.01 o 
   1  15  13       58.18       38.36     11.60 o 
   2  15  13       60.51       40.66     12.81 o 
   3  15  13      127.56      117.50     34.27 o 
   4  15  13        3.72       19.64     19.66 o 
   5  15  13        0.54       -3.00     11.12 o 
   6  15  13       18.07       45.35     13.87 o 
   7  15  13       13.27       41.05     15.23 o 
   8  15  13        1.98        9.46     20.90 o 
   9  15  13      532.67      578.13     31.15 o 
  -1  16  13      226.05      156.83     14.87 o 
   0  16  13        3.72        9.26      8.31 o 
   1  16  13      411.50      462.43     25.54 o 
   2  16  13       51.58       45.36     11.04 o 
   3  16  13      190.60      195.69     18.64 o 
   4  16  13       11.12        5.62      5.53 o 
   5  16  13      159.01      122.51     13.22 o 
   6  16  13      147.91      158.54     10.21 o 
   7  16  13       20.93       17.50     15.53 o 
   8  16  13       36.23       38.58     20.45 o 
   1  17  13       59.05       62.79     10.64 o 
   2  17  13       45.39       62.45     14.31 o 
   3  17  13       24.11        9.54     22.05 o 
   4  17  13       46.73       60.71     25.12 o 
   5  17  13       60.61       29.22      9.86 o 
   6  17  13      176.09      184.23     13.37 o 
   7  17  13       31.29       50.96     18.07 o 
   8  17  13       92.59      141.91     21.29 o 
  -5  -6  14      448.28      473.94     32.55 o 
  -4  -6  14        2.96      -21.91     21.91 o 
  -3  -6  14      209.75      173.82     30.66 o 
  -2  -6  14       59.80       42.43     10.19 o 
   2  -6  14      161.56      137.41     18.13 o 
   3  -6  14      316.71      252.12     20.90 o 
   4  -6  14       81.71       60.43     18.97 o 
  -5  -5  14      368.25      393.42     31.37 o 
  -4  -5  14      204.03      230.60     23.87 o 
  -3  -5  14       75.03       91.11     19.60 o 
  -2  -5  14       69.33       82.56     17.18 o 
  -1  -5  14      120.42       83.90     10.27 o 
   3  -5  14      128.30      189.89     20.67 o 
   4  -5  14      222.05      238.72     22.36 o 
   5  -5  14       65.53       47.02     18.02 o 
  -5  -4  14       12.19       28.66     17.51 o 
  -4  -4  14      148.73      134.76     21.91 o 
  -3  -4  14       64.01       57.83     19.88 o 
  -2  -4  14       20.41       14.31     17.74 o 
  -1  -4  14       47.48       81.04     18.30 o 
   0  -4  14       69.30       35.31      9.65 o 
   1  -4  14       65.70       47.59     12.39 o 
   4  -4  14       17.29       25.12     16.67 o 
   5  -4  14      117.67      143.49     22.75 o 
  -6  -3  14       33.57       31.26     18.13 o 
  -5  -3  14       36.07       49.78     19.77 o 
  -4  -3  14       84.01       25.74     17.62 o 
  -3  -3  14        9.58       74.73     17.29 o 
  -2  -3  14      165.51      147.26     19.42 o 
  -1  -3  14      324.91      291.99     21.79 o 
   0  -3  14      565.41      565.84     25.40 o 
   1  -3  14      560.51      543.10     15.99 o 
   2  -3  14       17.53        0.56     12.11 o 
   5  -3  14        1.53       10.48     17.79 o 
   6  -3  14      442.81      508.80     31.71 o 
  -6  -2  14        1.51       15.77     19.55 o 
  -5  -2  14        1.20        8.33     20.00 o 
  -4  -2  14       66.82       57.94     19.09 o 
  -3  -2  14       50.62       58.34     18.47 o 
  -2  -2  14       13.54      -21.91     21.91 o 
  -1  -2  14      288.87      270.76     22.64 o 
   0  -2  14      420.94      488.87     27.26 o 
   1  -2  14      247.04      239.90     18.81 o 
   2  -2  14       24.98       34.01     15.15 o 
   3  -2  14        4.33       -0.39     18.24 o 
   6  -2  14       12.73      -11.15     25.63 o 
   7  -2  14      380.46      439.87     26.70 o 
  -6  -1  14      129.23      117.58     20.00 o 
  -5  -1  14       48.24       17.57     20.28 o 
  -4  -1  14       55.33       68.98     20.11 o 
  -3  -1  14        1.00        1.07     18.36 o 
  -2  -1  14       92.44       77.15     18.52 o 
  -1  -1  14      627.19      625.71     29.34 o 
   0  -1  14       28.73       23.99     15.60 o 
   1  -1  14       64.00       52.42     18.75 o 
   2  -1  14        4.93       -4.45     22.41 o 
   3  -1  14      777.99      754.50     27.37 o 
   4  -1  14        0.99       -6.36     19.37 o 
   5  -1  14      163.68      162.86     15.32 o 
   6  -1  14      264.54      325.16     26.53 o 
   8  -1  14        2.29      -29.11     29.11 o 
  -7   0  14      104.85       31.15     21.79 o 
  -6   0  14      349.01      330.06     26.47 o 
  -5   0  14        5.61       25.91     21.29 o 
  -4   0  14       23.22       33.06     20.90 o 
  -3   0  14      140.66      155.71     27.14 o 
  -2   0  14      437.61      390.88     23.48 o 
  -1   0  14     1031.20      529.29    305.40 o 
   0   0  14      272.44      316.04     25.91 o 
   1   0  14        2.69       -0.79     21.63 o 
   2   0  14      951.85     1071.49     33.84 o 
   3   0  14       29.06       65.33     18.81 o 
   4   0  14      169.00      150.70     15.94 o 
   5   0  14        2.26        9.30     14.87 o 
   6   0  14       88.11       70.96     13.23 o 
   7   0  14      264.22      318.57     32.78 o 
   8   0  14       11.84        5.63     19.25 o 
  -7   1  14      172.76      161.90     22.58 o 
  -6   1  14      108.25      172.49     24.83 o 
  -5   1  14       26.06       50.46     21.79 o 
  -4   1  14      506.04      458.45     31.71 o 
  -3   1  14       94.96       56.31     21.23 o 
  -2   1  14        7.12       -3.10     25.80 o 
  -1   1  14      849.58      472.74    330.90 o 
   0   1  14       16.14       49.74     31.60 o 
   1   1  14       22.25       44.83     17.85 o 
   2   1  14       33.74       25.85     14.87 o 
   3   1  14      411.16      476.02     24.32 o 
   4   1  14      300.85      283.09     16.67 o 
   5   1  14      349.87      424.95     24.55 o 
   6   1  14       23.90       35.64     12.44 o 
   7   1  14       81.71       52.31     12.16 o 
   8   1  14      816.30      939.32     36.09 o 
   9   1  14      141.77      146.56     18.07 o 
  -7   2  14      108.24      102.26     16.89 o 
  -6   2  14      447.33      463.24     26.75 o 
  -5   2  14       59.68       44.04     22.08 o 
  -4   2  14      357.98      362.95     25.35 o 
  -3   2  14      650.70      681.18     31.48 o 
  -2   2  14      416.51      196.80     98.92 o 
  -1   2  14     1286.44      664.87    400.00 o 
   0   2  14      239.26      191.19      9.37 o 
   1   2  14     1500.97     1450.66     37.23 o 
   3   2  14      576.44      567.20     25.91 o 
   4   2  14      386.62      419.32     22.75 o 
   5   2  14      348.27      301.56     20.11 o 
   6   2  14        7.88      -14.81     17.85 o 
   7   2  14       31.47       20.22     12.44 o 
   8   2  14       18.28       13.81     17.58 o 
   9   2  14      264.41      247.84     25.68 o 
  -6   3  14       11.67       46.06     23.26 o 
  -5   3  14        2.91       54.46     23.65 o 
  -4   3  14      272.55      306.13     23.82 o 
  -3   3  14      193.20      198.29     21.01 o 
  -2   3  14       29.07        5.91      5.62 o 
  -1   3  14        6.00       -3.73      7.13 o 
   0   3  14     1426.26     1380.35    102.32 o 
   1   3  14      592.93      571.73     16.18 o
[truncated: 57,302 more chars]
